# Supplementary material for: Mechanism Underlying the Spatial Pattern Formation of Dominant Tree Species in a Natural Secondary Forest
Source: PLoS One. 2016 Mar 30;11(3):e0152596. doi: 10.1371/journal.pone.0152596 (PMC4814042; doi:10.1371/journal.pone.0152596)
Supplement: S1 File — This file contains two sheets: 1. Stand survey that demonstrates the coordinates, DBH, tree height and canopy area; 2. Soil water and nutrients. (XLSX) [file pone.0152596.s001.xlsx]

## Sheet: Stand Survey
Species	x	y	DBH	H	canopy area		Species	x	y	DBH	H	canopy area		Species	x	y	DBH	H	canopy area		Species	x	y	DBH	H	canopy area
Betula platyphylla	112.9	194.2	4.2	6.1	3.7994		Populus davidiana	60.4	86.5	2	15	28.26		Larix gmelinii	10	0.2	16.8	12.7	4.90625		Acer mono	51	75.7	15.1	10	8.29156
	115.8	185.5	3.8	5.7	2.26865			89.2	33	2.5	4	23.7462			11.5	2.9	20.9	14.3	4.90625			51	75.7	9.5	5.5	2.83385
	138.1	181.6	3.8	4.1	3.14			96	32.8	2.8	4	23.7462			14.5	4.3	10.5	8.2	7.065			50.3	75.7	4.3	5	3.14
	116.1	185.1	3.6	5	3.62866			104.9	62.7	2.9	16	33.1662			14.7	4.5	42.7	19.5	12.56			47.2	79.8	15.5	8	3.14
	120.1	196	3.6	4.5	2.26865			78.8	30.3	3.1	3.5	23.7462			11	10.5	33.7	18.4	19.625			47.2	79.8	10.2	6	1.5386
	112.7	194.4	3.5	5.2	4.90625			48.5	68.7	3.3	8.8	21.6366			5.5	6.5	19.8	17.2	9.61625			40.1	96	7.1	5	9.61625
	115.8	184.7	3.4	5.2	5.93656			92	33	3.3	5	28.26			3	12.5	27.2	14.3	9.61625			62.2	61.5	11.2	9.5	3.14
	115.8	184.7	3.4	4.5	3.14			176	147	3.4	4.5	23.7462			3	12.5	28.3	14.3	7.065			65.2	61.3	10.5	10.5	4.90625
	114	188.5	3.3	5.2	2.40406			45.5	66	3.5	3	28.26			3.3	12.5	22.3	8.4	7.065			65.2	61.3	14.7	10.5	7.065
	114.3	188.5	3.2	4.3	3.14			71.5	1	3.5	3	33.1662			4.5	17.5	17	14.5	3.14			66.5	60.7	5	5	3.14
	112.8	194.4	3.2	3.9	2.83385			118.5	1.5	3.6	4.5	23.7462			4.5	17.5	34.2	14.8	4.90625			62.7	61.5	13.9	11.5	4.90625
	120.1	195.5	3.2	4.2	2.13716			111	13.5	3.7	5	33.1662			4	21	27.9	18.4	7.065			61.2	63.5	12.6	9	3.14
	128.5	186.8	3	4.2	1.43066			112.5	14.8	3.8	4.5	33.1662			18.5	20.5	23.9	17.2	4.90625			61	70.5	16.5	8	1.76625
	126	198.4	27.4	17.5	35.7666			83.8	34.2	3.9	5	21.6366			4	25	26.5	17.2	12.56			73.5	76.5	5.7	5	3.14
	138	180.9	24.3	16.5	47.1491			50.5	9.3	4	3	23.7462			10	30	34	17.2	19.625			76.5	78.5	4.8	5	1.1304
	124.5	187	22.6	12.5	35.7666			102.5	22.5	4	5.5	33.1662			12	29.5	29.6	16.2	19.625			62.8	79.2	25.8	11.5	12.56
	116	185.5	22.4	16.5	28.26			106.5	24	4	5	33.1662			14	30.5	35.7	16.8	19.625			61.8	73.5	2.5	10	12.56
	126.8	192.5	21.1	15.5	21.6366			94.5	67	4.2	13	23.7462			3.5	37	29.6	17.5	15.8963			77	42	13	9.8	25.5046
	126.5	192.5	20.9	17.5	21.6366			117	3.8	4.2	5.3	23.7462			4.3	43	4.7	3.2	1.43066			80	44	13.6	13.5	21.6366
	119.3	184	20.7	17	23.7462			96	33.3	4.4	5	33.1662			0	53	37.4	15	28.26			76	45	22	13.2	30.6641
	134.5	196	20.5	12.5	23.7462			48.5	68.7	4.5	3.5	23.7462			12.8	57.5	11.7	6.5	11.0391			78	47	13.5	13	32.1536
	104.9	198.4	2.8	3.2	2.98496			64	65.5	4.5	12.5	28.26			30	42.5	27.3	18	23.7462			79	48	10.4	10.4	25.9541
	128.2	186.7	2.8	4.5	1.43066			66	43	4.5	6	23.7462			28	45	30	19	19.625			73	57	5.5	5	25.9541
	127.7	184.8	2.7	3.1	3.29896			90.5	170.5	4.5	4	25.9541			24	22	34.9	18	15.8963			77	57	17	11.2	7.065
	128.2	186.8	2.7	3.6	1.1304			81	20.6	4.6	5	23.7462			21.5	20.2	23.7	15	9.61625			76.5	57	4	3.4	4.90625
	112.2	196.2	2.6	2.6	2.40406			81	34	4.6	5	23.7462			36.6	21.5	29.7	16	23.7462			63.5	13	6.4	7	15.8963
	128.4	186.8	2.6	4.6	1.43066			90	64.5	4.6	7	28.26			39	24.5	28.3	16	9.61625			65.5	14.5	5.3	6	23.7462
	110.5	193.5	2.4	4.1	1.43066			178.5	130	4.6	4.5	23.7462			37.5	24.5	29.7	17	7.065			65.3	20.6	4.4	4.5	2.40406
	138.2	181.6	2.4	4	1.03816			110	164	4.6	3	25.9541			35.3	24	20.1	16	7.065			70.8	22.2	3.7	4	1.76625
	112.6	196.7	2.3	2.7	1.43066			65	38	4.7	5	28.26			20	29	29	18	33.1662			85	4.5	5	7	7.065
	127.3	184.5	2.3	2.6	3.29896			93.5	66.5	4.7	6.5	23.7462			26	26	18.4	15	9.61625			93	8	7.5	5	1.76625
	112	196	19	17	16.9737			86.5	34	4.8	5	33.1662			21.5	26	21.3	14	9.61625			89	5.8	4.2	4.5	3.97406
	136.9	184.6	18.7	16	33.1662			97	79	4.8	7	23.7462			32	28.5	10.8	10	4.90625			96.5	6	5.3	5.5	7.065
	120.3	195.5	18.3	17	12.56			110	4	4.8	5.2	23.7462			29	31.5	10.1	9	0.63585			81.2	20.8	3.2	3.3	25.5046
	101.5	197.3	18	8.5	14.1791			83	67	4.9	13.5	29.2098			23	30	14.7	11	7.065			81.5	23	38	3.8	21.6366
	127	184.5	17.7	13.5	23.7462			119	3.5	4.9	7.5	25.9541			22.5	4	25.5	17.3	12.56			86.8	21	3.1	5.5	30.6641
	134.5	195.4	17.6	11	15.8963			85	31	5	5	27.3259			36	6.5	26.7	17.3	15.8963			86.8	21.3	6	7	32.1536
	132.5	187.5	17.2	14.5	21.6366			182.5	0.1	5	6	21.6366			36	6.5	29.9	18.7	23.7462			91.5	23	5.3	5.5	25.9541
	104.5	196.2	16.4	14.5	17.7116			59.5	60.5	5.1	3	28.26			36	7.5	31.3	18.8	19.625			92	23	3.7	4	25.9541
	114.5	188.5	16.3	15.5	17.7116			91.5	64.5	5.1	7.5	22.0507			31	7.6	31.4	19.2	21.6366			99.3	26.5	4.2	5.5	1.76625
	136.8	184.3	16.3	15.5	19.625			103.6	60.7	5.1	9.4	33.6785			20.8	10	12.4	11.9	7.065			99.3	26.5	5.2	5.5	1.76625
	101.4	198	15.7	11.5	12.56			28	76.5	5.2	6.5	25.9541			25	13.5	7	8	0.785			99.3	26.5	4.3	5.5	27.3259
	132.5	187.9	15.4	13	28.26			24.5	15	5.2	5	30.1754			25	18	6	4.5	3.14			91.5	29.5	3.2	6	21.6366
	117.5	186.5	15.3	15.5	16.9737			91.8	33	5.2	4.3	32.1536			23	19.5	22.5	13.5	7.065			94.5	30	5.6	6	28.26
	104.5	196.5	15.3	15.5	11.0391			110.8	13.5	5.2	6.2	25.5046			22	19.5	10.8	7.5	3.14			94.8	29.8	5.3	6	22.0507
	112.6	194	15.2	18	17.7116			126	14	5.2	5.5	21.6366			21	19	11.3	8	4.90625			94.8	29.8	3.8	5	33.6785
	108.5	192.5	14.7	14.5	11.9398			61.2	42.5	5.3	5.5	30.6641			20.8	19	19.2	13.5	4.90625			94.8	29.8	4.2	5	25.9541
	122	180.2	14.7	13	30.6641			89	31	5.3	5	32.1536			20.2	17	25.1	15	15.8963			94.8	29.8	3.1	5	30.1754
	110.5	194	13.8	15.5	4.90625			53	74	5.4	4	25.9541			20.1	15.5	14	12	3.14			80.2	32	3	4.5	1.76625
	102	199.6	13.1	12	21.6366			79.7	31	5.4	5	25.9541			41.8	8.8	49.3	16	2.83385			82	30.5	3	4	1.5386
	104.5	198.5	13	15	8.29156			0.4	161.6	5.4	7	22.0507			54	10	44	16	3.14			96	38.5	21	12	12.56
	127.1	184.8	12.8	11.5	18.8479			112	168.5	5.4	6	33.6785			41	23	24.2	15	2.68666			96	38	13.7	8	7.065
	101.3	198.2	1.5	1.8	1.13984			44.8	9	5.5	6	31.1566			55	41	6	6	2.5434			92	57	5.3	5	3.97406
	63	122.3	47.5	19	38.465			65.5	71	5.5	10	28.26			59	53	43.6	16	3.29896			91.5	54	5.6	5	29.2098
	78	114	42.3	17	28.26			95	1	5.5	6	33.1662			45	60.5	46.1	18	2.5434			91	53.7	6	6	23.7462
	42	57	41.8	18	56.7163			85	6	5.5	7	31.6532			52.8	64.3	31.3	17	2.83385			91	51.2	20.5	5.5	32.1536
	32.5	120.9	41.5	19	38.465			54.3	197	5.5	5	29.2098			51.3	64.5	32.2	17	19.625			92	50.7	5.9	6	31.1566
	123.3	83.5	41	23	63.585			97	166	5.5	7.5	23.7462			51.4	73.8	29.4	14	17.7116			89.5	45	3.9	5.2	29.6907
	128	147	41	21.5	56.7163			14.5	18.4	5.6	5.3	32.1536			73	23.5	40.1	16	33.1662			89.5	50.2	5.2	5	26.4074
	127	148	39.9	18.5	60.1016			89.5	7.5	5.6	8	31.1566			67	32.5	33.1	17	33.1662			11.5	111.5	18.1	11	15.8963
	40	121	38.8	16	38.465			84.5	31	5.6	5.5	29.6907			65.5	29.8	23	15.5	8.29156			32.5	190.5	20.7	15	21.6366
	25	23	38.7	18	23.7462			84.5	31	5.6	6	26.4074			65.5	26	33.7	16.5	21.6366			36.5	115.5	16	5	12.56
	191	120.3	38.5	20	56.7163			84.5	44	5.6	6	25.9541			64.4	32	21.5	14	11.0391			59	104.5	15.5	5.5	15.8963
	141.7	61.7	38	23.1	32.1536			58.8	62.7	5.7	5	30.6641			65	32	17.5	13	1.76625			58	100	11.8	6	9.61625
	140.4	61.1	37.9	17.1	20.0195			96.5	111	5.7	5	2.68666			87	4.5	7.5	7	4.5216			58	100	8.7	5	2.40406
	148	120.4	37.9	17	60.1016			104.3	63.7	5.7	7.6	1.1304			94	3	32.3	18	2.83385			41.8	165	4.8	5	29.2098
	116	126	37.2	15.1	23.7462			112.4	168.4	5.7	4.5	10.4582			84	6	5.5	7	2.98496			44.5	168	4	4.5	23.7462
	65.5	180.8	36.9	17	38.465			17	75	5.8	4	12.56			100	11	6.5	5	2.68666			45.5	168.8	4.8	4	32.1536
	68	129.5	35.9	18	15.8963			87	6	5.8	7.5	1.76625			80.3	17	18	15	3.29896			45.5	169.5	2.8	3	31.1566
	137.5	135.5	35.6	19.5	60.1016			96.5	51	5.8	5	12.248			80.5	9	34	18	4.15265			45.6	169.4	3.1	3.5	29.6907
	94	20	35.5	16.5	28.26			119.4	3.5	5.8	6	1.76625			86	34.2	7.2	7	2.98496			45.5	173	3.4	3	26.4074
	83.3	35	35	14	19.625			118.5	5	5.9	6	14.1791			85.2	34.5	3.3	5	0.69625			53.5	171	9.5	8	11.0391
	103	3.5	35	19	33.1662			77	56	6	7.3	1.03816			84	33.8	4.5	5	0.785			53.5	171	5.2	4.3	1.76625
	119.7	136	35	21	25.9541			96	8	6	6.5	11.6357			80.5	51	8	5.2	5.93656			53.5	171	8.5	7.5	7.065
	162.2	82.5	34.9	16	19.625			84	23.8	6	6.5	9.61625			84	50	7.5	6.2	4.90625			53.5	171	8.1	7	8.29156
	122.6	62.3	34.7	18	27.3259			83	45	6	6	8.80966			83	49.5	5.5	5	3.14			53.5	171	5.3	6.5	4.90625
	19.5	158.5	34.5	17.5	33.1662			51.5	188.5	6	5	1.43066			80.5	50	5.3	5.2	4.33516			53.5	177	2.8	3.5	2.40406
	152	115	34.4	17.6	34.1946			52.5	199	6	5.2	1.43066			80.5	48	43.2	18	33.1662			53.5	177	3.7	3.7	29.2098
	40	180.4	34.1	21	63.585			119.3	10	6	5.2	2.40406			83	45	45.8	4	19.625			52.5	170	5.4	6	23.7462
	144	82.5	34.1	20	9.61625			34	7.5	6.1	2.5	1.22656			99.8	75	31.9	16	23.7462			52.5	170	7.9	6.5	32.1536
	85.5	140	34	17	33.1662			26	14.8	6.2	5.9	1.76625			14	101.8	42.6	20	23.7462			52.5	170	6	6	31.1566
	191	130.1	34	18	56.7163			65.2	25.5	6.2	5	14.1791			12.5	122.5	49.1	18	33.1662			52.5	186.5	21.6	13	29.6907
	181.7	62.2	33.8	17.2	26.8647			93.3	39.5	6.2	4.5	9.61625			11	149.7	6.7	7	0.658963			75	194.5	16.8	13	26.4074
	144.7	84.9	33.8	21	12.56			8.4	197	6.2	5	2.13716			12	163	11.4	7	3.14			77	182.5	14.2	12	5.3066
	142.5	115	33.6	15.6	33.1662			91.5	172.5	6.2	6.5	1.76625			16.2	166	13.8	10.5	4.90625			77	182.5	15	14	7.065
	16.5	121.2	33.5	16	19.625			100.8	20.4	6.2	8.5	1.65046			8	166.3	8.6	6	0.69625			62.3	161.2	3.6	4	1.22656
	40.6	126.5	33.2	15.5	28.26			24	9	6.3	8.2	15.8963			21.5	152.5	20.3	10.5	9.61625			67.6	161.5	4.4	4.2	29.2098
	108	137.5	33.1	18	33.1662			85	31	6.3	5	3.14			33	150	30.5	16.5	15.8963			62.5	165.5	4.7	4	23.7462
	188.5	126	33.1	17	30.6641			89	31.2	6.3	5	13.5197			34	150	36	16.5	19.625			62.5	165.5	3.6	3.5	32.1536
	20.3	121.5	33	16	28.26			59.2	68.5	6.4	5.5	1.22656			34	150.4	4.8	3.5	3.97406			66	165.2	3.4	3.5	31.1566
	53.5	132.5	33	17	19.625			45.5	191.5	6.4	5.5	11.3354			30.5	156	14.7	8.5	7.065			66	171.5	4.8	5	29.6907
	46.5	170	33	17.5	38.465			103.2	41.1	6.4	6.5	28.26			27.5	157	24.7	15	5.93656			64	174	5.4	5	26.4074
	58.5	160.7	32.6	17.5	28.26			26	89.5	6.5	6	23.7462			29.5	159	29.8	15	14.1791			77	119.8	16	10	19.625
	14.5	154.5	32.5	16	33.1662			56.8	13	6.5	3	23.7462			32.3	155	16	9.5	8.29156			77	119.8	12.9	4	1.32665
	144.9	84.8	32.5	21.5	12.56			84	26.8	6.5	7	33.1662			32.5	155	38.4	17	23.7462			83	156	10.8	9	1.03816
	139	122.5	32.5	17.5	47.1491			97	79	6.5	7	23.7462			32.8	155	9.8	5.5	3.97406			80.7	163.5	5.1	4	1.1304
	181.3	44.7	32.4	22	33.1662			31	77.8	6.6	4	21.6366			43	100	17.8	10	14.1791			80.7	163.5	4.8	4	1.1304
	16	158.2	32.3	17	19.625			69.9	97	6.6	7.5	28.26			53.3	123.8	33.7	19	15.8963			81	161.2	4.5	3	1.03816
	142.6	64.3	32.2	17.2	15.545			89	31.2	6.6	4.5	23.7462			54.5	121.8	33.9	18	12.56			81.5	165.5	5.7	3.8	2.40406
	95	11	32.1	16	33.1662			21	9	6.7	3.4	28.26			59	122	37.3	17	17.7116			82	171	11.7	8	5.93656
	129	122	32	17	50.24			78	37	6.7	5.5	33.1662			59.6	122	8.9	5	2.40406			82.5	176.5	15	7.5	9.61625
	184.5	125	32	15	9.61625			89	31.2	6.7	5	23.7462			53	137	26.9	15	7.065			82.5	176.5	12.6	6.5	12.56
	80.5	34	31.8	14	9.61625			103	62.5	6.7	9.3	33.1662			52.6	137	19.4	9	5.93656			101	1.5	3.6	5.1	3.14
	113.5	13	31.5	18	35.7666			197.5	162	6.7	5.8	33.1662			52.6	137	5.4	5	7.065			106	0.2	4.7	5.5	4.5216
	107.5	144.5	31.3	18.5	35.7666			40	0.3	6.8	5	21.6366			52.6	138.2	25.8	11	7.065			119	10	4.8	6.2	3.14
	75	49	31	16	19.625			84	20.7	6.8	5	23.7462			60	137.5	37.2	17	9.61625			119	10	5.7	6	4.90625
	80	149.5	31	14	12.56			81	40.5	6.8	7.5	33.1662			43.3	136	26.6	18	28.26			118	10	3.4	5	3.97406
	183.5	24.6	31	15.5	10.1736			184.7	1.5	6.8	9	33.1662			44.3	142.8	37	18	17.7116			135	3	6.3	3	4.90625
	162.1	42.6	31	17	21.6366			30.5	8.5	6.9	7	23.7462			46	142.5	24.3	17	2.40406			142.5	1.7	7.4	9	3.14
	161.1	3.6	30.8	13	50.24			28.9	181.2	6.9	6.5	23.7462			58	143.5	12.3	9	1.22656			144.8	4.4	4	6	7.065
	122.3	43.9	30.7	16.5	35.7666			54.5	2	7	6	33.1662			56	143.3	15.6	8.5	2.13716			162.6	2.6	3.2	4.3	1.76625
	164.7	41.8	30.7	15	23.7462			78.8	36.4	7	7	23.7462			55.7	143.8	12	9.5	0.68465			111.5	29	3.6	5	1.22656
	87	124	30.6	18	33.1662			89	6.3	7	8	28.26			56.3	143.8	32.4	19	12.56			111.5	29	4.5	5.3	2.13716
	142.3	3	30.6	20	19.625			85.5	44	7	7	23.7462			58.5	144	7	4.5	0.65024			142.1	23.5	9.9	10.4	23.7462
	104	0.5	30.5	18	25.9541			92	41	7	7	25.9541			58.5	144	27.2	16	12.56			142.1	23.5	24	13	23.7462
	112.1	4	30.5	17.5	38.465			114	4	7	6	23.7462			54.5	144	7.2	5	0.785			140.2	20.7	11.8	8.7	27.3259
	140.2	20.9	30.5	15.2	27.791			126	14	7	6	23.7462			54.4	143.6	20.2	18	5.93656			140.2	20.7	5.8	5.2	21.6366
	112	119.4	30.5	18	38.465			100.5	63	7	10.6	28.26			53.5	143.6	30.5	19	15.8963			180.5	21.7	14.8	10.5	19.625
	69	170.5	30.4	17	24.18			66.8	21.2	7.1	7	23.7462			53.5	143.2	5.8	4.5	0.637463			123.6	43.3	6	6.5	29.2098
	49	136.5	30.3	16	15.8963			101.8	10	7.2	5.6	25.9541			53.5	142.8	11.9	10	1.76625			140.8	42.1	17.5	14.5	23.7462
	159.4	114.8	30.3	16	30.6641			71.5	69.5	7.3	8.5	28.26			52	143	36.9	21	23.7462			142.7	40.4	12.1	9.5	32.1536
	8	130	30.1	16.5	12.876			68	21	7.4	7.5	23.7462			47	144	33.5	20	19.625			181.2	40.3	18.5	14	31.1566
	161.7	64.4	30.1	17.6	21.2264			95	5.5	7.4	9	33.1662			44.5	152.5	16.3	14	3.97406			182.1	41.8	10	8	29.6907
	38.5	168.5	30	17.5	9.61625			98.5	7	7.4	7.3	23.7462			44.3	153.5	22.9	16.5	3.14			182.1	41.8	4.6	4.4	26.4074
	142.8	64.7	30	17.3	20.0195			84.5	31	7.4	7	23.7462			47	155.5	26.9	16.5	11.0391			182.4	43.8	11.8	9	3.97406
	180.1	84.7	30	13	30.6641			81	33.8	7.4	6.5	29.2098			47.2	155.5	17.2	13.5	1.76625			182.4	43.8	10.4	9	7.065
	73.5	195	29.9	16	23.7462			101.5	23	7.4	6.5	25.9541			46.8	155.5	27	17	7.065			180.1	44.7	9.5	8.5	9.61625
	103.7	116.5	29.7	15	23.7462			19.5	82.5	7.5	7.5	27.3259			47	156	8.6	6	0.637463			142.1	64.3	13.7	15.6	23.7462
	15.5	161.6	29.6	18	33.1662			30.5	5.5	7.5	7.2	21.6366			46.5	156.5	22.4	15	0.785			181.9	64.1	5.5	4.6	6.1544
	111.5	151.5	29.6	18.5	38.465			58.9	73.8	7.5	10	28.26			45.5	158.2	11.3	7.5	2.40406			100.5	82.8	4.5	4.5	2.40406
	90	107	29.5	17	23.7462			76.5	56	7.5	6.4	22.0507			48.5	159	25.3	17.5	5.93656			100.5	81.2	4.8	4.5	7.065
	82	153	29.5	18	12.56			89	31.2	7.5	7	33.6785			49	159.4	16	11	3.97406			100.1	84	25	15	63.585
	183.5	24.9	29.5	15.2	10.1736			90	42	7.5	7.5	25.9541			48.8	159.9	25.2	16.5	4.90625			103	84.8	19.4	8	19.625
	161.8	40.2	29.5	16	17.7116			180.3	43.2	7.5	8	30.1754			58.8	156.5	32.8	18.5	25.9541			120.1	83.5	15	7	19.625
	148.8	100.3	29.4	16.4	26.8647			26.5	64	7.6	5	32.1536			52.5	156	18.8	15	2.40406			122.4	81.5	6.3	5	8.29156
	4	185.8	29.3	15	17.7116			46	39	7.6	7.5	25.5046			52.5	156	8.5	7	3.97406			163	82.2	10	7.5	9.61625
	73.5	184.5	29.3	18	28.26			58.5	78	7.6	3	21.6366			51	153.5	23.2	18	7.065			163	82	6.8	7	7.065
	183.5	63.6	29.3	17	19.625			62.2	63.5	7.6	8.5	30.6641			51.5	154	31.4	18.5	8.29156			160.8	82.6	8	6	1.22656
	161.7	21.8	29.2	19	23.7462			69.5	72.5	7.6	8.5	32.1536			51.7	154	4.7	3.8	0.631663			112	118.5	4.5	3.5	7.065
	140.5	41.2	29.2	15.5	16.9737			26.5	4	7.7	7	25.9541			51.3	153.5	9.9	6	2.40406			111.4	117.5	4	4	8.29156
	146	100.1	29.2	16	30.6641			89	31.2	7.7	7	25.9541			51	151	17.5	18	8.29156			110.7	117.6	5	5	12.56
	64.5	146	29	17	7.065			28	19	7.8	9	22.0507			48.5	150.5	23.5	17.5	4.90625			115	114	4.5	5.5	8.29156
	123.7	62.9	29	18	20.8202			51.5	9	7.8	7	33.6785			51	150	29.6	18.5	12.56			110.8	109	5.5	5.5	2.40406
	141.7	63.2	29	16.9	12.248			52	38.5	7.8	3	31.1566			48.5	149	12.2	7.5	3.97406			109.8	115.6	5	4.7	5.3066
	35	73.5	28.9	16	28.26			63	70.5	7.8	8	28.26			42	161	7.2	4.8	0.94985			133.5	103.5	7.2	6.2	14.1791
	70.5	177.5	28.9	18	23.7462			9	61	7.9	3	33.1662			48	166.5	12	8.5	2.40406			130	136	12.5	8.5	4.90625
	99.6	104	28.9	18	28.26			22	15	7.9	7	31.6532			62.2	179.2	34.2	16	23.7462			164.5	145	3.7	4.5	3.7994
	180.6	42	28.9	18	15.8963			90	45	7.9	7	29.2098			67	140.1	20.2	11	4.90625			170	145.5	3.4	5	4.15265
	108.5	148.5	28.9	17	45.9402			152	167.6	7.9	9.5	23.7462			70	142	15.1	11	5.93656			173	144.5	3	3	3.14
	120.2	17	28.8	14.5	9.61625			18	57.5	8	8	32.1536			69.5	149.5	28.5	18	11.0391			173	144.5	3.7	4	2.13716
	6	130.2	28.7	15	11.0391			28.5	8.5	8	8.3	31.1566			69.7	150.5	22.6	17	14.1791			173.5	141.5	5.3	6.5	2.40406
	111	15	28.7	15	19.625			25	15	8	6.8	29.6907			68	151.5	24	17	19.625			176.5	159	3	2.5	2.40406
	181.7	40.4	28.7	19	23.7462			45	56.5	8	4	26.4074			68	155	11.6	8	4.90625			159	155.5	3.4	2.5	3.14
	139.1	1.4	28.6	15	23.7462			59.8	60.8	8	6	25.9541			67	155	21.5	17	17.7116			159	155.5	9.8	6.5	4.90625
	122.5	64.3	28.6	25.8	17.3406			49	79.2	8	3.2	30.6641			67	155.5	29.2	17	9.61625			144	155	13.3	9	8.29156
	184.4	82.9	28.6	17	13.1959			77.6	24	8	7	1.22656			67	157	17.9	12	4.90625			144	155	11.7	8.5	15.8963
	70	49	28.5	17	15.8963			84.3	26.5	8	8	3.14			68.5	147	23.2	14	7.065			154	155	4.4	5	9.0746
	111	15	28.5	14.8	23.7462			86	60.3	8	8.5	9.61625			70.3	147	16.4	10.5	3.97406			138	141	5.4	4.5	1.76625
	162.3	32.4	28.5	15	12.56			32.5	184	8	8.6	1.5386			72.5	150	13.7	11	3.97406			108.5	144	6.5	7.5	30.6641
	123.4	82.5	28.2	22	38.465			119	3.8	8	6.8	1.76625			80	148.5	13.9	6.2	7.065			102	162.7	4.6	3	4.90625
	190	105	28.1	17	23.7462			5.5	95	8.1	3.5	14.1791			77.5	145	15	9	8.29156			102	162.5	10.1	7	8.29156
	28.5	163	28	21	28.26			71.5	20.6	8.1	9	1.22656			77.5	145	21.6	15.5	2.83385			132.6	165	3	2.5	3.7994
	144.1	24.9	28	16	35.2386			92	71	8.1	10	9.61625			90.5	109	9	7.2	3.97406			132.6	165	12.1	8.5	15.8963
	100.5	81.2	28	18	53.4291			86	195	8.1	7	1.03816			99.8	128	22.5	14	4.90625			132.5	165	16	13.5	21.6366
	114	189.9	28	17.5	60.1016			2	27.5	8.2	7.1	1.20702			91	131	13.3	10	3.46185			190	179.2	2.4	3.2	1.65046
	4	166.5	27.8	15	19.625			58.3	69	8.2	7	4.90625			86	143.5	44.6	16	23.7462			190	179.1	2.3	2.5	3.46185
	59	58	27.7	15.5	19.625			95	6.5	8.3	7.5	2.83385			89	155.5	10.8	13.5	12.56			194.5	179.6	3	11.5	7.065
	32.9	142.1	27.7	16	30.6641			92	31.5	8.3	7	3.14			88	156	9.7	10	1.1304			194.2	175.2	2.6	3.5	1.5386
	162.5	145	27.7	18.5	21.6366			100	22.5	8.3	10.5	1.43066			87.5	155	35.8	17.5	13.1959			111.5	199.5	13.2	11.3	19.625
	9	145.5	27.5	16	15.8963			108	150	8.4	12.5	2.40406			99.5	157	32	15	28.26			111.6	199.7	15.5	11.7	14.1791
	163.9	24.6	27.5	19	15.8963			14.5	18.5	8.5	5	1.43066			95	157	29.8	17	14.1791			129.2	187.5	3.2	5.9	3.14
	98.5	115	27.4	16	38.465			42.3	9	8.5	7	1.5386			95	157	9	6.5	0.785			133.5	190	8	8.7	6.60185
	208	188	27.4	17	15.8963			74	57	8.5	8	3.14			82	161.5	11.8	7.5	3.97406			133.5	190.4	7.2	8.1	7.065
	132	120.8	27.3	13.5	15.8963			60.7	22.2	8.5	4	2.0096			81	163	3	2.2	0.65024			133.8	190.1	9.5	8.4	10.4582
	124.5	17	27.2	15.5	9.61625			85	46	8.5	7.5	15.8963			81	176	33.7	18	2.83385			133.8	190.3	8.3	7.4	7.78916
	163.2	83.5	27.1	16	4.90625			96	170	8.5	7	1.03816			106	1.2	44.4	21	2.98496			132.5	184.5	9.8	10.5	23.7462
	24	198.5	27	22.5	33.1662			122	21	8.5	8.6	2.13716			111	1.5	4.5	4.5	2.68666			132.5	184.2	16.4	12.5	28.26
	160.9	40.9	27	14	15.8963			0.6	67.5	8.6	10	5.93656			123	0.8	43	17.5	3.29896			152	188	3.7	3.9	5.51266
	184	135	27	18	21.6366			74.5	35.5	8.6	7	1.32665			121	4	20.3	13	4.15265			169	180.2	3	5.2	1.76625
	30	172.5	26.9	19	44.1562			9	196.5	8.6	7	2.83385			122.5	19	37.7	14.5	2.98496
	117	15.5	26.9	14.5	17.7116			40.5	0.1	8.7	7	2.98496			142.2	0.9	13.8	10	9.61625
	99	196	26.8	21	23.7462			51.3	9.8	8.7	8	2.5434			144.3	0.8	42.1	25	23.7462
	82.5	136	26.7	17	21.6366			86.5	20.5	8.7	10	2.13716			160.9	2.4	27.4	25	15.8963
	93.3	39.5	26.6	13	14.1791			28.1	13.8	8.8	7	4.90625			160.4	4.8	9.6	11	2.40406
	39	132.5	26.5	16.5	19.625			93.5	66	8.8	13	11.0391			160.7	4.7	24.5	21	15.8963
	97	166	26.5	20	5.93656			104.9	41.7	8.8	5.5	11.0391			161.8	3.2	19.4	17	3.14
	183.5	20.5	26.5	2	5.3066			41.5	7.1	8.9	6	3.62866			162.9	3.2	12.8	14	15.8963
	160.8	40.5	26.5	16	23.7462			55	82	8.9	10.5	2.13716			162.5	0.8	13.3	17	3.14
	146	128	26.5	18.5	11.0391			74.5	172.5	8.9	6.5	5.93656			163.2	0.3	12.3	15	4.90625
	147	146	26.5	17.5	44.1562			143	21.1	8.9	9.4	2.26865			164.9	1.1	31.6	22	33.1662
	100.6	179	26.5	17.5	44.1562			18	59	9	8	3.62866			160.4	4.8	15.1	19	9.61625
	57.5	166.5	26.3	12.5	33.1662			7.5	82	9	10	14.1791			160.4	3.7	12.9	15	9.61625
	114	29	26.3	13.5	17.7116			16	98	9	7	4.90625			164	0.7	31.5	20	15.8963
	89	11	26.2	13.5	14.1791			47	9.5	9	10	14.1791			160.4	4.3	21.6	19.6	12.56
	85	133	26.2	18	14.1791			41	41.5	9	5.5	15.8963			163.5	2.1	27.7	21	15.8963
	142.3	0.7	26	23	44.1562			61	61.5	9	7.5	2.83385			164.7	1.4	21.2	20	15.8963
	182.2	3.6	26	18	12.56			100	7	9	8	1.76625			161	0.7	7	8	0.785
	163.6	42.1	26	12	19.625			83.5	42	9	8	1.76625			161.5	0.3	43.1	21	3.97406
	123.4	83.3	26	22	33.1662			93	56	9	7.8	15.8963			162	1.1	12.2	8	4.5216
	146	145.5	26	17	36.8342			81.5	87	9	9.5	17.7116			161.7	2.8	29.6	21	4.5216
	5.4	152.5	25.9	13.5	8.29156			117.5	3.8	9	9	1.22656			161.4	3.6	20	20	2.5434
	120.8	7	25.9	17	12.56			124.4	24.1	9	13	1.5386			160.5	0.5	40.1	17	3.14
	126.5	18	25.8	14	7.065			121	20.9	9	9.5	1.76625			113.5	40	23.3	12	3.7994
	162.2	20.6	25.6	15	23.7462			103	133	9	7	5.93656			133.2	20.5	8.5	6	4.90625
	25.5	177.5	25.5	19	50.24			54.3	68.6	9.1	11.5	3.97406			130	24	26.4	14	2.68666
	181.2	60.4	25.5	16.5	17.7116			61	68.5	9.1	10	3.29896			128	28	32	16	5.93656
	85.5	164	25.3	14.5	15.8963			90	46.5	9.1	9	14.1791			128.2	27	37.4	16	15.8963
	143.5	0.2	25.3	24	28.26			101.6	44.6	9.1	11	28.26			134.5	30	19.3	7	0.785
	143	112	25.3	13.8	28.26			182.8	1.9	9.2	10	23.7462			133.5	31	32.7	15.5	23.7462
	157	192.5	25.3	18	56.7163			112	163.5	9.2	7	23.7462			133.5	31	30	12	15.8963
	15.5	180.9	25.2	16	12.56			26.5	4	9.3	8.2	33.1662			131.5	34.5	25.3	15.5	21.2264
	103	42.6	25.2	18	25.9541			57.4	79	9.3	10	23.7462			127	39.7	20.1	9	0.785
	126	128	25.2	17	44.1562			73	64	9.3	10.5	21.6366			130	37	27.9	15	9.61625
	67.5	25.8	25.1	13	28.26			67	70	9.3	10	28.26			131	34	9.7	7	1.76625
	35.5	164	25.1	20	25.9541			74.3	35.5	9.3	7	23.7462			132	35	35.5	16	19.625
	99	184.5	25.1	22	28.26			70	37.5	9.3	8.5	28.26			141.1	21.5	39	17.6	29.2098
	117.3	37	25.1	19	9.61625			152	163.5	9.3	9.5	33.1662			143.9	24.1	34	18.7	25.9541
	143.2	42.7	25.1	16.5	11.0391			55.6	78.7	9.4	9	23.7462			144.8	23.5	35.5	17.2	3.97406
	36	156	25	16	19.625			76.5	85.5	9.4	4	33.1662			100.1	43.1	29.5	16.5	4.5216
	23.5	124	25	15	17.7116			90.5	1.5	9.4	9	33.1662			100.9	40.7	30.6	15.5	4.5216
	12.5	0.6	24.9	14.5	7.065			152.5	167.5	9.4	10	21.6366			122.8	42.6	13.1	10.5	2.5434
	73	162.2	24.8	16	21.6366			3.8	4.5	9.5	6.2	23.7462			123.1	42.1	11.6	11	3.14
	70	132.5	24.8	15.5	12.56			19	57.5	9.5	8	33.1662			142.1	44.3	32.9	19.5	3.7994
	117	25	24.8	14.5	28.26			38	52.5	9.5	5	33.1662			181.9	40.9	37.5	23	4.90625
	120.7	64.2	24.8	17.8	11.9398			45	12.3	9.5	8	23.7462			102	64.1	2.6	6.7	2.68666
	159.6	100.7	24.8	17	30.6641			62.3	81.9	9.5	4.5	23.7462			122.7	63.8	22.9	17.8	12.248
	173	136.5	24.8	13.5	23.7462			78	53	9.5	9.3	33.1662			143.5	64.3	45.8	20.2	22.0507
	172	154.5	24.8	16.5	28.26			97	166	9.5	7	23.7462			142.2	60.7	19.8	17.6	2.83385
	183.1	4.7	24.7	19	19.625			122.6	41.7	9.5	9.5	28.26			141.7	64.2	19.1	16.8	2.98496
	106.2	121.7	24.7	12	17.7116			142.6	62.1	9.5	13.1	23.7462			181.9	62.8	40.6	23	2.68666
	80.4	151	24.6	17	12.56			93	60	9.6	4	25.9541			182.8	64.3	13.7	12.6	3.29896
	18	155.5	24.5	16	9.61625			19.6	195	9.6	10	23.7462			180.6	62.8	50.6	18.2	4.15265
	63.5	139.6	24.5	17	23.7462			112	162	9.6	7.5	23.7462			182.8	63.5	11.2	13.6	2.98496
	135.7	12	24.5	16	15.8963			49.5	10	9.7	8	28.26			180.3	62.5	33.3	16.8	3.97406
	117	33.5	24.5	16.5	33.1662			62.1	75.5	9.7	10	23.7462			144.8	83.5	24.6	19	4.5216
	144.8	20.1	24.5	16.4	30.6641			86	5	9.7	11	25.9541			143.5	82.5	19.9	18	4.5216
	180.3	82.4	24.5	13	14.1791			94.3	35.5	9.7	7	28.26			162.5	81.9	33.8	20	2.5434
	185	82.6	24.5	14	12.56			88	41.5	9.7	9.5	23.7462			163.4	83	11.6	7	3.14
	199.5	135	24.5	17	23.7462			100.2	63.4	9.7	10.7	33.1662			161.6	84	42	24	3.7994
	147	162.8	24.5	13	11.0391			37	31.5	9.8	10	23.7462			181.4	82.2	39.2	16.7	4.90625
	119.1	137.5	24.4	20	14.1791			90.5	6.5	9.8	12	23.7462			180.8	80.7	12.3	9	2.68666
	187	185	24.4	15	15.8963			86.8	43.8	9.8	9.5	29.2098			180.4	80.4	32.5	17	21.6366
	12	192.5	24.2	14.5	15.8963			51	157.5	9.8	5	25.9541			182.3	82.4	18	14	8.29156
	99	199	24.2	18	15.8963			101.4	40.4	9.8	9.5	27.3259			120	104	46.4	18	3.97406
	120.2	62.7	24.1	15.2	3.14			129	164.5	9.8	8	21.6366			112.5	102.6	54.7	19.5	4.5216
	26	32	24	15	23.7462			51	15.3	9.9	6	28.26			137.5	117	13.7	14	4.5216
	69	27.3	24	13	12.56			65	79	9.9	11	22.0507			136	114.5	22.3	16	2.5434
	73	173.5	24	16	15.8963			88.5	64	9.9	13	33.6785			134.5	116	12.3	12.5	3.14
	183.7	43.1	24	19	23.7462			84	64	9.9	11.5	25.9541			131	103	38.1	21	3.7994
	100.3	60.7	24	14.6	19.625			93	180	9.9	8	30.1754			137	101.5	47.2	22.5	4.90625
	148	131.5	24	17	19.625			97	166	10	6	32.1536			148.8	102.3	16.1	12.5	2.68666
	2	148.5	23.9	17	12.56			106.5	2	10	9	25.5046			157	117.5	14.6	5.4	3.14
	74	168.7	23.9	17.5	8.29156			107	23.9	10	6.5	21.6366			164.5	114	9.6	11	1.76625
	65.5	135.5	23.9	16.5	25.9541			139.5	28	10	9	30.6641			173.5	112	10.8	12	3.97406
	150	151	23.9	16.5	44.1562			122.2	41.3	10	11.8	32.1536			175.5	115.5	45.1	19	28.26
	115.5	146.5	23.9	18	38.465			110	154.5	10	11.5	25.9541			174	107	42.8	19	2.83385
	109.5	33.5	23.8	15.5	4.90625			44.5	11.6	10.1	7.5	25.9541			177.5	102.5	43	20	3.14
	162.4	84.7	23.8	19	15.8963			67	81.8	10.2	11	22.0507			181	104.5	19.2	17	2.68666
	113	153	23.8	17.5	33.1662			94.7	63	10.2	11	33.6785			112	126.5	18.9	11.5	2.5434
	155.5	147	23.6	16	47.1491			91	71	10.2	12	31.1566			108.5	135	14.1	8.5	3.29896
	12.5	159	23.5	16	9.61625			18.5	57.5	10.3	9	28.26			148.5	124.5	25.2	19	2.5434
	144.5	3.3	23.5	22	23.7462			15	65	10.4	10.5	33.1662			144.5	137.5	26.2	19	2.83385
	130	119.1	23.5	17.5	35.7666			31.3	14.5	10.4	10.5	31.6532			161.5	123	46.5	20.5	3.97406
	189	176.5	23.5	15.5	25.9541			22.2	160.2	10.4	12	29.2098			165.5	130	38	20	4.5216
	0.5	144.2	23.4	16.5	9.61625			124.9	62.2	10.4	18	23.7462			167.5	129.5	38	20.5	4.5216
	177.5	196	23.4	16.5	41.2616			19.9	18.5	10.5	6.3	32.1536			192	120.6	25.5	19	2.5434
	140.4	43.2	23.3	16.5	11.0391			10	77	10.5	7.5	31.1566			189.5	129	47.5	22	3.14
	154.5	128	23.3	19	12.56			50	9	10.5	8	29.6907			198.5	133	38.3	21	3.7994
	150	137	23.3	18	17.7116			50	20	10.5	12	26.4074			186	151.5	32.2	18.5	4.90625
	156	195	23.3	18	25.9541			52.5	22	10.5	10	25.9541			186.5	150.5	34.2	19	2.68666
	26.3	117	23.2	17	25.9541			58.8	62.7	10.5	8	30.6641			186	146.5	14.3	11	11.0391
	64.5	144	23.2	13.5	9.61625			79	83.5	10.5	4.5	2.40406			185	141.5	32.9	17	33.1662
	132	120.5	23.2	10.5	11.0391			70	75.5	10.5	11	4.90625			182	141	16.5	16.5	21.6366
	137.8	162.3	23.2	13.5	15.8963			67.6	75.5	10.5	11.5	3.14			188	141.5	36.2	21	26.8647
	4.5	123	23.1	15	8.29156			78	54	10.5	9.3	3.14			191	144	35.3	21	33.1662
	72.5	152.5	23.1	16	19.625			91	41.5	10.5	10	1.5386			174	147.5	10.5	13.5	3.97406
	74	105.6	23.1	15	12.56			60	184.5	10.5	11	4.90625			168	150	27.6	17	14.1791
	129.4	8	23.1	16	12.56			86	195	10.5	16.5	11.0391			163	148.3	34.8	21	23.7462
	54.5	4.8	23	15	9.61625			101.3	22.5	10.5	10	2.68666			163	148	12	13	5.3066
	62.5	155	23	18	19.625			122.7	61	10.5	13.7	2.83385			162	144	38.9	19.5	23.7462
	140.8	2.7	23	21	12.56			70	20.9	10.6	9	1.32665			172.5	153	25.5	18	11.0391
	9.6	143.3	22.9	13.5	9.61625			93	7	10.6	9	2.26865			172.5	155	28.4	18	2.83385
	132.5	8.5	22.9	18	8.29156			87.5	40	10.6	11	4.90625			175.5	152.2	15.9	13.5	3.14
	120.3	43.1	22.8	15	19.625			50.5	182	10.6	7	2.83385			178	152.5	18.2	13	2.68666
	137	11	22.7	17	7.065			80	158	10.6	6	3.97406			138.1	148.8	30.5	18.5	2.5434
	104.5	39	22.7	16.5	14.1791			93	182	10.6	16.5	1.43066			108.5	162	11.9	8.5	3.29896
	135	24	22.7	13	4.90625			118	12.5	10.6	7	1.5386			101	165.5	41.2	19.5	2.5434
	23	4	22.6	12.2	15.8963			26	13.5	10.7	11.2	1.76625			142.4	169.2	34.8	18.5	2.83385
	11.5	136.5	22.6	14	5.93656			40.2	4.5	10.7	14	3.14			166.5	179.9	3.4	4.2	2.0096
	30.5	152	22.6	13.5	12.56			46	77.5	10.7	9	1.22656			193.5	178	2	2.8	1.1304
	115.7	103.6	22.6	14	12.56			90.2	6.2	10.7	12.5	2.0096
	113	147.5	22.6	17.5	35.7666			102.7	41.8	10.7	10.5	1.22656
	197.7	173	22.6	14	28.26			122.9	44.3	10.7	12.5	3.62866
	75	141.7	22.5	15	15.8963			27	15	10.8	11.5	3.14
	83	128	22.5	15.5	7.065			91	47	10.8	11	2.5434
	169	142	22.5	14.5	33.1662			92	71	10.8	13	3.14
	98	153	22.4	14.5	9.61625			104.4	44.8	10.8	8.5	2.40406
	90.5	169.5	22.4	10	9.61625			102.5	63.4	10.8	12.3	10.1736
	121.9	61.3	22.4	18.2	13.1959			71	65	10.9	11.5	4.90625
	111	34	22.3	15	8.29156			68.5	75.5	10.9	12	4.90625
	123.4	60.3	22.3	15.6	20.8202			87.5	65.5	10.9	14	1.88596
	192	116	22.3	16	12.56			100.7	41.2	10.9	13	5.93656
	101.2	121.8	22.3	13	7.065			11	65.3	11	11.5	21.2264
	20	25.5	22.2	15.6	7.065			36	64.8	11	12	28.26
	181.1	81.2	22.2	16.5	28.26			38	48	11	10	4.90625
	191	118.5	22.2	17	19.625			39	18	11	11.8	13.5197
	90	158.5	22.1	17	7.065			45	75.5	11	9	3.14
	164.5	119	22.1	14	15.8963			86	5.5	11	12.5	2.83385
	90	130	22	15	15.8963			122.3	62.2	11	14.6	9.0746
	183.8	80.7	22	15.6	8.29156			122.5	162.3	11	7.5	10.7467
	156	148	22	17.5	33.1662			29	0.5	11.1	12.5	4.90625
	109.5	146	22	15.5	19.625			59.2	68.5	11.1	7	2.40406
	197.5	166.5	22	13.5	23.7462			75	60.2	11.1	12.5	3.14
	20	23	21.9	17.3	9.61625			87.8	62	11.1	5.5	2.13716
	148.5	103.2	21.9	15.5	21.6366			102.1	60.2	11.1	14.3	4.15265
	91.5	150.5	21.8	16	7.065			101.5	155	11.1	5.5	2.83385
	139	1.5	21.7	17	11.0391			58.8	60	11.2	11	4.5216
	168	162.2	21.7	14.5	14.1791			46	75.5	11.2	10	2.68666
	75	173	21.6	12	17.7116			66.8	73.5	11.2	11.5	4.90625
	97.5	145	21.6	16	8.29156			68	50	11.2	12	4.90625
	155	133.5	21.6	17.5	30.6641			117	38.5	11.2	9.5	1.22656
	101	179.2	21.6	14.5	38.465			187	185.5	11.2	10	3.29896
	141.7	2.6	21.5	17	15.8963			85	31	11.3	9	1.76625
	103.9	63.4	21.5	18.3	15.8963			103.7	64.2	11.3	16.1	1.43066
	179	136	21.5	15.5	33.1662			196.5	196.5	11.3	11	19.625
	188	154.5	21.5	16.5	12.56			8.8	55	11.4	9	1.22656
	152.8	149.7	21.5	16.5	47.1491			60.6	25	11.4	12	1.03816
	146	184.8	21.5	15.5	30.6641			90	68	11.4	12.5	4.90625
	189	109.5	21.4	18	7.065			137	23	11.4	9	2.13716
	133	148	21.4	17.5	19.625			34	49	11.5	10.5	2.40406
	159	154	21.3	15.5	33.1662			37	47	11.5	10	2.40406
	164	192	21.3	11.5	41.2616			21	38	11.5	12	3.14
	171.2	194	21.3	14.5	15.8963			51.5	9.5	11.5	11	2.5434
	89	142	21.2	14	3.97406			48.6	79.4	11.5	8.5	3.97406
	123	15.5	21.2	17	11.0391			77	51	11.5	9.3	1.76625
	185	113	21.2	19	12.56			96	50.5	11.5	10	1.76625
	149	125.5	21.2	20.5	5.93656			88.5	63.5	11.5	11	1.32665
	146	185.1	21.2	9.8	19.625			89	70	11.5	12.5	5.93656
	158.8	106.7	21.1	18.4	14.1791			84.5	87	11.5	13	1.5386
	154	127.5	21.1	17.5	25.9541			41.2	198	11.5	9.5	2.5434
	95	146.5	21	15.5	3.14			119	38.8	11.5	10.5	1.65046
	161.5	84.7	21	16	3.14			188	123	11.5	2.5	3.62866
	119.5	120.9	21	11	8.29156			60.7	23	11.6	11	3.97406
	166	133	21	15	25.9541			104.9	60.7	11.6	11.8	18.8479
	197.5	155	21	12	19.625			101.5	60.9	11.6	15.8	3.29896
	155	196.3	21	15	25.9541			86.5	5	11.7	14	3.97406
	175.5	185.5	21	16.5	30.6641			65.5	165.3	11.7	10.5	2.98496
	182.1	81.8	20.9	12.5	15.8963			82	189	11.7	5	3.14
	141	196.5	20.9	13.5	19.625			121.4	44	11.7	11	3.14
	10	148.5	20.8	15.5	30.6641			192	159.5	11.7	9.5	2.83385
	40.2	152.5	20.8	14	21.6366			52.5	74	11.8	8	15.8963
	64.5	175.5	20.8	17	4.90625			78	48	11.8	12.5	3.14
	86	125	20.8	16.5	15.8963			23.5	108.2	11.8	10	1.32665
	156.2	104.8	20.8	15.5	15.8963			160	3.1	11.8	12	2.26865
	91.5	140.3	20.7	12.5	5.93656			29.5	39	11.9	12	15.8963
	135.7	11	20.7	15	7.065			123.7	43.9	11.9	12.5	2.40406
	102.2	63.6	20.7	17.8	31.6532			122.1	62.4	11.9	18.6	4.5216
	193	113	20.7	17	7.065			19.2	44	12	11	3.14
	112.7	168.2	20.7	10.5	8.29156			24	7	12	13.4	2.83385
	147.1	162.9	20.7	11.5	11.0391			48	12	12	11	3.14
	167.5	164.8	20.7	13.5	17.7116			41	70	12	8.5	2.26865
	88	106.5	20.6	16	15.8963			70	65.5	12	11.8	4.90625
	83	152	20.6	15	4.71196			62.1	64.2	12	11.5	3.14
	134.9	175.6	20.6	15.5	28.26			31.5	180.4	12	11.5	5.93656
	182	161.5	20.6	16.5	14.1791			48.5	68.7	12.1	8.5	2.5434
	6	25.2	20.5	17.2	9.61625			59.2	99.5	12.1	19	3.14
	72.5	147	20.5	12.5	7.065			68.3	74	12.1	11.5	4.90625
	83.5	165	20.4	14	9.61625			67.6	74.5	12.1	12.5	3.14
	155.4	106.4	20.4	17.3	16.6106			44.5	108.5	12.1	11.5	2.83385
	185	114.5	20.4	18	4.90625			21.5	75.5	12.2	7	12.876
	117.5	169.5	20.4	16	17.7116			20.5	53	12.2	11.5	33.1662
	93.5	154	20.3	16	4.90625			28	14	12.2	11.5	23.7462
	138	14	20.3	15	9.61625			56.3	61.2	12.2	8	33.1662
	161.2	20.9	20.3	15	12.56			2.2	119	12.2	11	33.1662
	197	115.5	20.3	15	19.625			54.5	181.8	12.2	12	21.6366
	151	148	20.3	14.5	11.0391			77	196.5	12.2	12	23.7462
	112.5	168.4	20.3	17.5	35.7666			118	39	12.2	10.5	33.1662
	134.5	8	20.2	12	5.93656			101.7	63.2	12.2	15.4	33.1662
	106.8	162.8	20.2	14	19.625			54	17	12.3	10	23.7462
	189.3	176.7	20.2	17	21.6366			92	7	12.3	13	23.7462
	85	120.5	20.1	16.5	12.56			54.5	172	12.3	9	33.1662
	135.3	174.6	20.1	13.5	14.1791			41.7	0.4	12.4	10	23.7462
	44.5	166.5	20	15.5	15.8963			86	65.5	12.4	14	5.93656
	120.1	34	20	14	4.90625			75	182.1	12.4	5	2.26865
	186.5	170.5	20	12.5	28.26			180.1	2.7	12.4	16	2.40406
	144.5	185	20	15.5	30.6641			121.9	42.8	12.4	14.2	6.1544
	79.5	156	19.9	15.5	14.1791			102.2	63.1	12.4	14.7	4.90625
	144.5	185.3	19.9	16	30.6641			141	61.5	12.4	14.8	13.1959
	80.2	122	19.8	12.5	12.56			192	159.6	12.4	10	4.33516
	87.5	160	19.8	17	4.90625			76.5	63.5	12.5	12.5	12.56
	141.9	3.4	19.8	15	23.7462			59	153	12.5	12.5	3.97406
	83.5	165.3	19.7	13.5	3.14			124.1	24.2	12.5	12.3	1.22656
	123	34.5	19.7	10	5.93656			103.5	40.7	12.5	11	12.56
	184.5	63.9	19.7	15.8	18.0864			103.6	43.9	12.5	10	1.22656
	130	132	19.7	13	19.625			7	65.5	12.6	10	1.32665
	153	175.5	19.7	13.5	5.93656			70.5	60.2	12.6	12	3.14
	171	177.5	19.7	16.5	25.9541			5	89	12.7	11.5	3.97406
	157.4	198.3	19.7	14.5	30.6641			53.5	69	12.7	8.5	1.76625
	29.5	4	19.6	13.7	12.56			38.5	195.5	12.7	14	3.7994
	32.5	140.8	19.5	15	15.8963			55	181.3	12.7	12.5	3.14
	81	127	19.5	13.5	1.76625			117.5	11	12.7	11.5	3.14
	103.1	63.4	19.5	17.8	23.7462			100.9	42.9	12.7	11.5	6.83146
	181	115	19.5	18	7.065			35	54	12.8	10	23.7462
	135.5	151	19.5	18.5	21.6366			57.3	77.8	12.8	12	25.9541
	133	145	19.5	14.5	25.9541			96	57	12.8	7.5	23.7462
	88	138.4	19.4	16	12.56			163.5	103.5	12.8	13	23.7462
	99.2	145	19.4	14	9.61625			77	20.7	12.9	12	28.26
	178.5	175	19.4	13	47.1491			84.5	67	12.9	13	23.7462
	131.2	22	19.3	15	15.8963			20.5	120	12.9	12	25.9541
	163.7	64.8	19.3	16.7	7.54385			120.2	44.2	12.9	11.5	28.26
	86.5	160.3	19.2	12.5	9.61625			101.9	63.7	12.9	15.4	23.7462
	134	14	19.2	15	11.0391			15.2	66	13	12	33.1662
	187.5	115	19.2	18	9.61625			1.5	78	13	6	23.7462
	174.5	166.5	19.2	15.5	21.6366			63.5	68.5	13	12.5	1.76625
	31.5	155	19.1	14	4.90625			58	165.5	13	10.5	15.8963
	126	6	19.1	16	15.8963			47.5	180.4	13	11	3.14
	140.6	2.5	19.1	23	23.7462			101	34	13	13.5	4.90625
	113.5	35.5	19.1	16	3.97406			124.1	24.9	13	11	2.5434
	181.5	42.8	19.1	19	9.61625			123.9	20.8	13	9.5	2.0096
	146	102.5	19.1	14	21.6366			120.2	63.7	13	17.3	11.9398
	8	55	19	12	7.065			144.7	60.4	13	16.2	15.8963
	85.5	164	19	14.5	3.97406			39	189	13.1	12	4.5216
	160.6	44.2	19	14.5	8.0384			163.6	3.6	13.1	15	9.61625
	167.8	185.5	19	13.5	23.7462			102.3	43.3	13.1	16	2.83385
	16	24	18.9	17.8	9.61625			186.5	126	13.1	10.5	2.40406
	10	69	18.9	16	4.90625			38	95.5	13.2	12	12.56
	135	25	18.9	12	7.065			49	24.5	13.2	12	21.6366
	161	82.5	18.9	20	12.56			47.3	68.3	13.2	11.5	3.14
	179	121	18.9	14	23.7462			75	65.5	13.2	12.5	3.14
	109	140.7	18.9	16	19.625			77.5	23.2	13.2	11	3.14
	116	149.3	18.9	15.5	25.9541			45.5	169.5	13.2	8	2.40406
	117.5	148.5	18.9	14.5	11.0391			53.3	176.8	13.2	8.5	4.15265
	8.5	38.5	18.8	18.2	9.61625			72	134.5	13.2	11	3.14
	40	153	18.8	15	9.61625			3.5	90	13.3	11.5	25.9541
	137.5	134.5	18.8	13	8.29156			162.7	3.3	13.3	13	27.3259
	175	178.2	18.8	14.5	21.6366			136	27	13.3	8	21.6366
	59.7	139.5	18.7	12	9.61625			11	89	13.4	13	28.26
	41	163	18.7	13	11.0391			54.8	73.8	13.4	7	22.0507
	191	179	18.7	14.5	17.7116			64	25.2	13.4	10	33.6785
	97	25.5	18.6	12	8.29156			86	40	13.4	13	25.9541
	139.5	9	18.6	16	7.065			15.5	183	13.4	14	30.1754
	101.4	42.1	18.6	15	11.0391			29.8	186	13.4	15	32.1536
	153	137.5	18.6	16	14.1791			65	189.5	13.4	9	25.5046
	170	123	18.6	15.5	19.625			85	184	13.4	14	21.6366
	199.3	176.4	18.6	11.5	21.6366			161.4	4.5	13.4	13	30.6641
	164	187.7	18.6	11	9.61625			180.3	1.3	13.4	15	3.14
	59	4.8	18.5	14	9.61625			139	21.5	13.4	9	3.14
	58.5	57.5	18.5	14.5	5.93656			102.3	40.5	13.4	11.5	21.6366
	11.5	144.5	18.5	14.5	4.90625			103.1	63.4	13.4	15.1	20.0195
	47.8	149.5	18.5	13	15.8963			100.4	60.1	13.4	18	21.6366
	78.5	174.5	18.5	14.5	5.93656			198.1	109	13.4	7	3.14
	136.5	8	18.5	14	3.97406			53.3	15	13.5	10	1.76625
	163	154	18.5	14.5	14.8542			46.5	39.5	13.5	11	3.14
	100.7	186.5	18.5	14.5	23.7462			32.5	188	13.5	12.5	1.22656
	166.5	177.5	18.4	14.5	14.1791			95	125	13.5	13.5	5.93656
	54.8	0.4	18.3	11	9.61625			124.6	21.1	13.5	13.2	18.8479
	200	115	18.3	15	12.56			21	57	13.6	13.5	14.1791
	190	154.8	18.3	11.5	25.9541			40.1	172	13.6	10	4.15265
	152.5	148.5	18.3	14.5	11.0391			82	189	13.6	5	4.33516
	90	132	18.2	15	4.33516			180.7	2.47	13.6	17	1.5386
	81	138	18.2	15	14.1791			142.9	60.2	13.6	13.4	25.9541
	103.7	62.4	18.2	17.7	9.61625			15	79	13.7	12	27.3259
	178.4	142.5	18.2	13.5	21.6366			1	85	13.7	14	21.6366
	168.5	179.8	18.2	14.5	14.1791			50	71.2	13.7	11	28.26
	90.5	170	18.1	9	7.065			68	80.1	13.7	2.5	22.0507
	78.5	159	18	15	9.61625			73	57	13.7	13	33.6785
	120.1	37	18	14	8.29156			70.2	1.2	13.7	14	25.9541
	180.6	82	18	15	21.6366			30	175.3	13.7	5	30.1754
	145.5	148.5	18	13	23.7462			67	154	13.7	14	32.1536
	117.5	167.5	18	12.5	14.1791			122.7	43	13.7	9.5	25.5046
	167.8	173.5	18	11.5	14.1791			121	43.7	13.7	12	21.6366
	143.5	196	18	13	30.6641			86.5	65.5	13.8	14	30.6641
	26.5	176	17.9	17	11.0391			65.5	167	13.8	9	2.83385
	83.5	165.3	17.9	13	4.90625			181.8	2.3	13.8	15	1.22656
	135.7	11	17.9	15	2.5434			56	5	13.9	12	3.29896
	123.1	34.5	17.9	9.5	3.97406			62.5	81	13.9	10.5	3.14
	101.2	42.9	17.9	15.5	8.29156			85	184	13.9	11	4.90625
	143.2	163	17.9	13	9.89296			161.3	42.5	13.9	18	4.90625
	97	120.8	17.8	15	9.61625			102.9	43	13.9	13.5	9.89296
	162.5	83.5	17.8	20	9.61625			141.9	24.3	13.9	5.5	4.90625
	157	107.9	17.8	16.4	23.7462			104.8	62.4	13.9	20.2	9.0746
	134	153.5	17.8	17	41.2616			6	90	14	12.5	1.22656
	185	172	17.8	11.5	30.6641			58	69	14	13	4.90625
	109.8	167.1	17.7	17	11.0391			69.5	94.8	14	12	3.14
	10.5	4.5	17.5	17.2	4.90625			76	60	14	14	3.97406
	125.8	6.1	17.5	16	8.29156			85	4	14	15	4.90625
	101.2	63.7	17.5	19.6	12.56			81.5	68.5	14	14.5	5.93656
	153.5	139.4	17.5	14.5	7.065			87	74	14	13	28.26
	159.6	177.3	17.5	14	14.1791			87.5	92	14	14	25.9541
	181	168	17.5	16.5	30.6641			182.7	1.9	14	12	25.9541
	10.6	187	17.4	13	4.90625			102.7	63.2	14	14.1	22.0507
	31.2	151	17.4	14.5	4.90625			101.5	156.3	14	11	33.6785
	64.5	175.7	17.4	15	4.90625			37	44	14.1	13	31.1566
	121	146	17.4	14	17.7116			60	98.8	14.1	10.5	28.26
	117.7	168.5	17.3	13.5	8.29156			68.5	195.5	14.1	14	33.1662
	160.4	186.5	17.3	15.5	19.625			124.1	41.8	14.1	14	31.6532
	99	116	17.2	18	14.1791			159	151.5	14.1	11	29.2098
	107.5	191.5	17.2	13	15.8963			91.5	6.5	14.2	13	3.14
	66.5	119	17.1	13	14.1791			184.7	1.7	14.2	14	2.40406
	182.5	101.5	17.1	20	7.065			2	92	14.3	15	4.90625
	10	25.2	17	16.7	12.56			50	33	14.3	12.5	15.8963
	136	14	17	12.5	4.90625			62.1	0.9	14.3	15	2.40406
	182.5	80.4	17	12	15.8963			72	15	14.3	8	2.40406
	112	144.5	17	13.5	25.9541			40.7	112.3	14.3	13	11.0391
	183	108	16.9	18	4.90625			183	0.5	14.3	17	2.40406
	146	135.5	16.9	16.5	9.61625			45.5	3	14.4	13	3.97406
	12	69	16.8	16	9.61625			76	85.5	14.4	13	4.90625
	138.5	7.5	16.7	15	2.83385			65	76.5	14.4	12	3.14
	127.2	24.1	16.7	13	3.14			67	36.5	14.4	11	2.40406
	194.3	168.5	16.7	13.5	14.1791			124.3	44.8	14.4	12.5	2.68666
	126	24	16.6	13	4.90625			103.4	64.3	14.4	14.2	21.2264
	101	84.2	16.6	15	23.7462			25.2	61.5	14.5	12	25.9541
	31	158	16.5	12	1.76625			64	69.5	14.5	11	25.9541
	41	136	16.5	13	8.29156			78	56	14.5	13.2	22.0507
	90.5	169.5	16.5	9	5.93656			90	66.5	14.5	15	33.6785
	135.3	8.6	16.5	16	9.61625			38.6	136	14.5	12.5	31.1566
	121.5	28	16.5	14	3.14			78	188.5	14.5	13.5	2.40406
	127	133	16.5	9.5	4.90625			67.5	109.5	14.5	17.5	12.56
	171	129.5	16.5	13	12.56			117.5	18.5	14.5	9	2.5434
	3.5	44	16.4	12	12.56			180.5	43.9	14.5	17	3.14
	42.2	153	16.4	15	3.14			30	90	14.6	11.5	3.14
	130.5	172.5	16.4	14.5	8.0384			50	9.5	14.6	13	2.26865
	151.5	169.5	16.4	12.5	14.1791			41	38	14.6	11	11.0391
	169.5	127.5	16.3	13	4.90625			65.8	63.5	14.6	12	25.9541
	172.5	166.5	16.3	13.5	6.83146			68	37.5	14.6	12	25.9541
	128	166	16.2	11.5	6.83146			90	50	14.6	13	22.0507
	182.5	81.2	16.1	14.5	9.61625			91.5	67	14.6	13.5	33.6785
	64.5	175.7	16	17	15.8963			62	180.3	14.6	8.5	31.1566
	80	126	16	11.5	2.40406			71.7	197	14.6	11	2.40406
	137.7	12	16	13	7.065			35	55	14.7	13	15.8963
	167	120.9	16	16	7.065			48.3	76	14.7	11.5	15.8963
	196.3	153	16	11	12.56			63.5	61.5	14.7	12	4.90625
	152.2	169.7	16	10.5	12.56			83	3	14.7	14	4.90625
	163.7	177.5	16	12.5	14.1791			91	63.5	14.7	11	3.14
	190.5	167	16	13.5	17.7116			28	173	14.7	12	1.76625
	4	49	15.9	14	19.625			63.5	195.5	14.7	11	4.90625
	40.5	25	15.9	12.5	7.065			78	190.5	14.7	14.5	2.98496
	23.5	157	15.9	12.5	3.14			98.5	136	14.7	13	2.83385
	196	153	15.9	13.5	23.7462			103.2	40.2	14.7	14	5.93656
	119.1	143	15.9	15.5	12.56			124.6	43.3	14.7	13.9	4.33516
	3.5	41.8	15.8	14	4.5216			161.2	43	14.7	9	1.5386
	56.5	140.3	15.8	13.5	3.97406			102.4	63.1	14.7	15.3	15.1976
	177	118	15.8	13	12.56			27.5	15	14.8	12	2.40406
	64.5	142.3	15.7	17	8.29156			59.5	29.5	14.8	11	4.15265
	183	167.4	15.7	15.5	7.78916			99.7	65.5	14.8	15	12.56
	191	175	15.7	7.5	4.71196			37	186.5	14.8	12.5	4.71196
	101.4	63.7	15.6	19.7	16.6106			39.7	191	14.8	13	7.065
	64.5	175.5	15.5	15	12.56			195.5	190	14.8	11	2.26865
	101.1	84.3	15.5	15.5	28.26			20.5	42.5	14.9	10.5	15.8963
	166.5	158.5	15.5	15.5	11.9398			121.5	42.8	14.9	14.5	5.3066
	130.9	175.4	15.5	14	12.56			104.6	60.7	14.9	12.6	18.4652
	156	177.2	15.5	13	9.0746			159	150	14.9	7.5	2.68666
	141.1	1	15.4	19	12.56			11	86	15	12.5	1.03816
	168	136	15.4	16	4.90625			39	84	15	12.5	5.93656
	165	186.5	15.4	11	25.9541			43	67.2	15	11	2.98496
	81.5	161	15.3	10.5	25.9541			76	80.8	15	13.5	1.76625
	15	21.5	15.2	16.3	4.90625			66	75.5	15	11.5	4.90625
	196.3	152.7	15.2	11	12.56			73	56	15	11	19.625
	163	184.7	15.2	12.5	14.1791			62.5	0.2	15	16	3.97406
	99	194	15.1	12	4.5216			10	185	15	13	3.29896
	140.2	2.6	15.1	16	23.7462			52.5	196.5	15	14	3.97406
	149.5	199.2	15.1	15	23.7462			62.2	189.5	15	10.5	30.6641
	2.5	12.5	15	7.2	7.065			180.2	3.3	15	16.5	4.90625
	19	24.5	15	14.5	4.90625			124.4	21.1	15	12.5	5.51266
	17.5	24.5	15	15.7	7.065			54.8	73.8	15.1	11.5	3.14
	87	80	15	18	12.56			162.7	1.6	15.1	18.6	3.14
	31	152	15	14.5	8.29156			22	51	15.2	12	1.76625
	44.3	151.5	15	13	2.40406			24.5	14	15.2	14.2	12.56
	82	160.8	15	11.5	1.22656			35.5	184.5	15.2	12.5	1.22656
	140.5	20.1	15	9.8	10.7467			59.5	189.5	15.2	13	3.97406
	133	151	15	15.5	16.9737			90	124	15.2	13	3.97406
	106.6	167	15	11	14.1791			101.7	63.7	15.2	14.8	8.80966
	4.5	150	14.9	12	2.13716			155	156	15.2	8	19.625
	142.1	0.5	14.9	17	15.8963			23.5	84.8	15.3	13	9.61625
	113	30	14.9	13	3.14			39.5	65	15.3	10	12.56
	159.4	103.7	14.9	13.5	5.93656			28	17	15.3	15	4.90625
	198	178	14.9	9.5	7.065			57.5	21.8	15.3	11	5.93656
	87	44	14.8	10	7.065			62.5	2.7	15.3	15.5	2.40406
	16	162.2	14.8	14	7.065			88.5	68.5	15.3	14	2.40406
	83.5	170	14.8	13	4.90625			86	188.5	15.3	12	12.56
	90	122	14.7	13	4.90625			182.5	2.5	15.3	15	3.14
	83.5	170	14.7	11	2.13716			163	195.5	15.3	11	19.625
	141.1	1	14.7	20	9.61625			67.5	73.5	15.4	13	12.56
	180.5	149	14.7	14.5	17.7116			8.5	187	15.4	11.5	1.76625
	191	175	14.7	13.5	16.9737			157	148.5	15.4	10	20.4178
	54.5	2	14.6	12	3.97406			58	29.5	15.5	12.5	12.56
	115.5	142	14.6	13.5	7.065			59	46	15.5	10.5	4.90625
	17	18.5	14.5	11	4.90625			43.6	81.3	15.5	12	4.90625
	143.1	44.9	14.5	13	9.61625			68.5	70.5	15.5	13	3.14
	143.4	60.8	14.5	12.3	9.89296			79	69.5	15.5	15.5	3.14
	190	154.5	14.5	10.5	15.8963			71	70	15.5	13.8	3.14
	135	148.5	14.5	13.5	19.625			68.6	76.5	15.5	12.5	3.14
	88	137	14.4	12.5	5.51266			92	0.5	15.5	10	2.13716
	196	154	14.4	12	7.065			85.5	91	15.5	14	4.90625
	38.5	168.5	14.3	11.5	8.29156			35.5	186	15.5	12	4.90625
	40.2	144.5	14.3	9.5	7.065			75.5	162.2	15.5	11	8.29156
	86.5	160.3	14.3	10	3.14			182.5	1.2	15.5	16	7.065
	143.8	2.3	14.3	20	23.7462			186.5	123.5	15.5	9.5	17.7116
	121.2	29.4	14.3	11.5	12.56			157.5	147.5	15.5	10	4.90625
	109	189	14.3	13	8.29156			6	199.7	15.6	10.5	3.14
	43	28	14.2	12	2.68666			182.7	0.8	15.6	14	12.56
	137	8.5	14.2	13.5	2.40406			123.5	22.8	15.6	14.5	1.22656
	100.3	60.7	14.2	16.9	12.56			162.9	22.2	15.6	14	4.90625
	154	146	14.2	11.5	13.5197			75	92	15.7	13	3.14
	106.5	162.8	14.2	13	7.065			73	11.2	15.7	16.5	3.14
	165	0.8	14.1	10	13.5197			84.5	69	15.7	14	11.0391
	179	117	14.1	13	4.90625			103.6	41.2	15.7	13.5	17.7116
	195	112	14.1	13	3.14			123.8	43.8	15.7	13.4	11.0391
	116	145.5	14.1	14.5	14.1791			55.3	63.7	15.8	10.5	3.97406
	170	199.7	14.1	13	14.1791			62.3	93.5	15.8	13.8	9.61625
	14.5	190.7	14	11	3.14			88.5	35.5	15.8	11.5	2.0096
	15	198	14	13	3.97406			98	64.5	15.8	14.5	11.0391
	144	3.6	14	17	9.0746			22.8	105	15.8	12.5	2.40406
	143.1	4.1	14	20	12.56			48.5	0.5	15.9	13	1.22656
	182.5	103	14	20	3.14			43.4	15	15.9	12	3.97406
	109.9	167.2	14	14	9.61625			57	28	15.9	14	11.0391
	182.3	40.1	13.9	4.5	9.0746			60.3	99.9	15.9	13.5	14.1791
	101.5	175	13.9	11.5	21.6366			76.5	31	15.9	12	1.43066
	177	169	13.9	10.5	9.0746			80.8	76	15.9	14.5	11.0391
	1.5	42	13.8	11	3.14			64.6	188	15.9	10	1.22656
	43.3	146.2	13.8	4.5	9.0746			61	108.5	15.9	13	4.90625
	70.5	175	13.8	11.5	7.065			100.7	40.9	15.9	17	2.68666
	140.5	1.7	13.8	19	23.7462			104.7	40.6	15.9	15.5	7.54385
	143.2	60.3	13.8	14.2	3.7994			142.7	22.9	15.9	14.5	5.93656
	103	190	13.8	13	7.78916			21	63.5	16	13	4.90625
	74	154	13.7	11.5	1.32665			22	13	16	5	56.7163
	102.6	64.5	13.7	15.8	4.90625			47	57	16	12.2	25.9541
	171	134.5	13.7	12	4.90625			64	95	16	15.5	3.14
	6	23	13.6	14.5	9.61625			69.5	92.5	16	14.5	11.0391
	198.5	187	13.6	14	1.76625			60.6	29.3	16	13	3.97406
	94	128	13.5	13.5	5.3066			99	52	16	15	12.56
	142.5	161	13.5	12	12.56			6.5	198.8	16	11	2.40406
	142.5	165.5	13.5	13	15.8963			42	113.5	16	12	10.4582
	15	25	13.4	16.5	9.61625			52	170.3	16	11	22.0507
	6	52.5	13.4	11	5.93656			120.1	22.1	16	13.2	8.29156
	93	39.6	13.4	11.5	3.14			99	66.5	16.1	15	7.065
	92	155.5	13.4	12	1.1304			25	87	16.2	12	3.14
	119.7	3	13.4	13	5.3066			73.5	64	16.2	12	4.90625
	112.5	33	13.4	10.5	5.93656			20.8	185	16.2	11	22.0507
	173.3	192.2	13.4	12	10.4582			32	175.5	16.2	15	3.97406
	170.5	186.6	13.4	12.5	11.0391			72	138	16.2	12.5	1.43066
	16.5	65	13.3	12.5	7.065			117	32.5	16.2	14	1.43066
	102.2	187.7	13.1	13.5	5.3066			100.8	43.5	16.2	15.5	8.29156
	139	117.5	13	12	14.1791			66.5	66.5	16.3	11	9.61625
	173.6	192.4	13	11.5	8.29156			53	196	16.3	14.5	4.90625
	84.5	160.7	12.9	12	1.1304			180.9	3	16.3	17	3.14
	117	140.8	12.9	12.5	15.8963			181.8	2.7	16.3	17	3.14
	158.4	107.8	12.8	15.6	13.1959			182.8	3.5	16.3	19	3.14
	187	102.5	12.8	13	7.065			123.5	23	16.3	11	1.76625
	172	169.5	12.8	6.5	8.29156			39.5	54	16.4	15	4.90625
	15	24.5	12.7	14.3	9.61625			91	75	16.4	13	11.0391
	140.6	129.5	12.7	16	8.29156			6.5	129.5	16.4	12	1.76625
	142.5	162.7	12.7	14.5	7.78916			26.2	181.3	16.4	14	3.14
	140.9	161.2	12.7	11.5	21.6366			62	192.5	16.4	13	3.97406
	177	166.9	12.7	8.5	2.40406			80	126.5	16.4	12	1.88596
	179	196	12.7	14	9.61625			114.5	11.5	16.4	14	2.40406
	116.8	25	12.6	11	9.61625			19	47.5	16.5	13.5	4.90625
	129	134	12.6	10	3.97406			37	52	16.5	14.5	5.93656
	111.3	168.4	12.6	14.5	14.1791			26	9	16.5	16.9	3.29896
	176.2	168.5	12.6	13.5	9.61625			20.3	9.5	16.5	14.7	4.90625
	11	25.5	12.5	14.2	7.065			42.7	0.1	16.5	12.5	4.90625
	161.8	4.8	12.5	13	14.1791			54.5	25.5	16.5	12.5	4.90625
	157.3	188.5	12.5	11	182.562			40.4	98	16.5	13	12.56
	181.5	114	12.4	12	1.43066			68.5	94.5	16.5	14.5	9.61625
	135	167.5	12.4	11.5	9.0746			92.5	1	16.5	16	9.0746
	142.5	160.7	12.4	9.5	8.29156			83	75.5	16.5	14	25.9541
	84.5	160.7	12.3	9	1.65046			85	89.5	16.5	15.5	2.40406
	83.5	170	12.3	10	3.14			37.5	137.5	16.5	13.5	1.76625
	95	183	12.3	18.5	12.56			162.5	1.2	16.5	17	7.065
	100.9	62.6	12.2	16.8	8.54865			124.6	20.4	16.5	11.2	5.93656
	109.8	167	12.2	11.5	5.93656			144.6	64	16.5	15.6	4.5216
	121.8	84	12.1	14	12.56			155	148.5	16.5	14.5	10.7467
	35.5	3	12	13.2	4.90625			5	95.5	16.6	15	5.93656
	69	157.2	12	12	1.76625			31	175.5	16.6	16	11.9398
	160.3	1.3	12	11	4.90625			102.2	60.8	16.6	15.6	16.6106
	124.4	43.7	12	10.5	2.83385			139.2	125	16.6	14.5	3.14
	131.9	175	12	11.5	3.14			28	18	16.7	16	19.625
	164	175	12	11	13.5197			46	173.8	16.7	12.5	19.625
	112	4	11.8	12	7.065			124	61.1	16.7	17	13.5197
	162.6	2.5	11.8	19	7.065			139	139	16.7	14	4.90625
	127.2	24	11.8	10	1.76625			17	52	16.8	12	23.7462
	113.5	143	11.7	11.5	3.14			6	77	16.8	12	1.43066
	7	167	11.6	12	1.22656			14	79.2	16.8	13.5	19.625
	91	154.5	11.6	11	13.5197			4	94	16.8	13.5	7.065
	183.5	115.5	11.6	17	4.90625			33.5	35.8	16.8	13	7.065
	112.5	168	11.6	2.3	1.5386			26	8.5	16.8	17.1	14.1791
	187.5	163	11.6	10	2.68666			29.5	14.5	16.8	13	2.98496
	197.5	176.5	11.6	12	3.97406			48.2	67.8	16.8	13	12.56
	153.5	132	11.5	10.5	4.90625			43	70	16.8	10	1.43066
	128	146	11.5	10.5	3.97406			15.5	183	16.8	14.5	4.90625
	99	159	11.4	9.5	1.5386			65.2	189.6	16.8	10.5	11.0391
	141.7	2.6	11.4	11	3.14			180.9	2.4	16.8	17	4.90625
	140.9	4.1	11.4	19	9.61625			185.8	63.2	16.9	9.5	2.40406
	106.5	163	11.3	15.5	8.29156			65.3	95.3	16.9	15	15.8963
	163	175	11.3	12.5	12.56			60.5	41	16.9	12.5	2.40406
	36	42.5	11.2	10.5	7.065			6	182.3	16.9	13.5	3.46185
	22	10	11.2	14.5	3.14			20.8	74	17	14	2.26865
	197	156	11.2	10	2.40406			41.5	7	17	14.5	2.68666
	164	182	11.2	13	8.29156			47.8	69.4	17	12	5.93656
	5.5	145	11.1	9	4.15265			64.9	89.5	17	15	14.8542
	154	114.8	11.1	13.4	3.97406			73	59	17	13.5	3.14
	4.3	0.6	11	10.7	3.14			66.8	38.2	17	10	15.8963
	38.2	17.5	11	12.5	1.22656			96.5	52	17	12.5	19.625
	98	158.5	11	11.5	4.15265			61.9	188	17	11.5	1.5386
	105	40	11	13.5	2.83385			190	159	17	2.5	2.40406
	167	142.5	11	4.5	1.5386			41.7	99.2	17.1	14	12.248
	100.3	174.8	11	10	7.54385			69.5	96	17.1	15	9.0746
	60.2	12	10.9	8	9.61625			12.5	187	17.1	13.5	3.29896
	9	148.5	10.9	5	8.29156			24	189	17.1	11.5	9.61625
	176	100.5	10.8	11	4.90625			34.5	168.5	17.1	13.5	4.90625
	118.5	4	10.7	11	3.29896			114.5	11.8	17.1	15	4.71196
	72.5	103.5	10.6	11	4.15265			102.5	31	17.1	13.5	1.03816
	102.1	62.9	10.6	18.4	10.7467			184	183.5	17.1	7.5	2.40406
	18.8	143.3	10.5	8	1.14932			5	68	17.2	14.5	19.625
	169.5	134.5	10.5	10.5	1.76625			37	29	17.2	13	1.22656
	182.5	3.4	10.4	4.6	2.40406			53	60.6	17.2	12	8.29156
	154.5	107.6	10.4	15.2	15.1976			92	77	17.2	15	2.40406
	195	176	10.2	11	3.29896			180.3	1.6	17.2	16	3.14
	186	182.5	10.2	8	12.56			147	140.2	17.2	11.5	3.97406
	174	169	10.1	13	9.61625			40	99	17.3	12	28.26
	169.5	194.5	10.1	10.5	19.625			31.3	14.4	17.3	12	1.76625
	122	60.5	10	15.6	11.9398			49.6	9	17.3	15	9.61625
	12	149.5	9.8	7	12.56			68	84.5	17.3	14	3.14
	15.5	186.8	9.7	10	3.14			31.5	186	17.3	13	3.14
	169	144.6	9.7	10.5	5.93656			32.5	190	17.3	16	11.0391
	170	176.5	9.7	10.5	6.1544			160.7	22	17.3	13	9.61625
	124.6	41	9.6	11.5	2.0096			120.3	42	17.3	11.5	3.97406
	197.5	156	9.6	8.5	4.90625			102.4	63.8	17.3	13.7	17.7116
	84.5	164	9.4	7.5	2.40406			108	126.5	17.3	9.5	11.0391
	117.3	111.5	9.4	11.5	15.8963			4.5	74	17.4	15.5	14.1791
	44	32	9.3	9	1.76625			27	95	17.4	13.5	19.625
	170	186.5	9.3	9	12.56			49	85	17.4	11.2	12.56
	83.5	165.3	9.2	6.5	2.40406			90.5	51	17.4	13	14.8542
	132.8	166	9.2	9	10.4582			19	190.6	17.4	14	18.0864
	197.3	172.6	9.2	5.9	1.88596			57	177	17.4	11	23.7462
	142.5	2.4	9.1	17	3.14			183.7	3	17.4	18	4.90625
	193.5	155	9.1	8.5	2.40406			160.8	22.6	17.4	14	4.90625
	5.8	189.5	9	8.5	1.43066			163.1	22.3	17.4	13	3.14
	60.1	179.8	9	8	1.22656			6	94	17.5	14	11.0391
	100.2	64.8	9	12.6	4.5216			20.7	67.5	17.5	14	12.876
	29	23.5	8.5	10	10.4582			20.7	79.2	17.5	13.5	14.1791
	114.5	27	8.4	8	7.065			30	31.5	17.5	13.5	4.90625
	8	49	8.3	11.5	2.40406			48.5	15.4	17.5	11	11.0391
	7	167.2	8.3	8.5	8.54865			52.5	19.8	17.5	12	5.93656
	141.4	165.2	8.2	7.5	8.54865			75	20	17.5	14	1.22656
	12.5	186.5	8.1	7	2.40406			55.5	175.5	17.5	11.5	2.13716
	15.5	195.8	8	7	1.76625			52	168	17.5	5	15.8963
	15	168.5	7.6	8	3.14			47.5	183.5	17.5	12	1.76625
	103.5	64.1	7.6	12.1	2.0096			55	184	17.5	16.5	12.56
	103.8	82.8	7.6	7	7.065			103.2	62.9	17.5	17.5	13.5197
	89.5	11.5	7.5	8.5	3.14			58	44	17.6	11.5	9.61625
	14	197.8	7.5	6.5	2.40406			97.5	41.5	17.6	13.5	3.14
	119.7	2	7.3	8	1.22656			37	193.5	17.6	16	5.93656
	4.3	0.5	7.2	8.5	1.76625			196	138.5	17.6	13.5	3.14
	15	191	7.2	7	2.40406			78	60	17.7	12	1.5386
	117	25	7.2	6	5.93656			18	76	17.8	13.5	14.1791
	12	194.5	7	7.5	1.1304			18.5	81	17.8	13.5	14.1791
	89	11	6.8	8.5	3.14			41	15	17.8	14.5	3.97406
	119	21	6.8	5.8	3.97406			45	70	17.8	13	3.97406
	120.9	43.5	6.7	7	4.33516			67	52	17.8	11.5	2.40406
	167.6	178.7	6.7	13.5	14.1791			96.5	6	17.8	15	8.29156
	140.3	21.2	6.5	4.7	2.40406			87.5	82	17.8	18	1.32665
	111	20.3	6.4	8	3.97406			87	82.5	17.8	16	12.56
	172	169.5	6.4	5.7	4.90625			29.4	182.2	17.8	14	1.76625
	13.5	193.5	6.3	5	1.76625			31.5	168.5	17.8	14.5	14.1791
	13.5	34	6.1	7.3	4.90625			27.3	113.5	17.8	11	3.97406
	108.5	163.5	6.1	5	5.93656			70	0.2	17.9	14	1.5386
	146.8	162.6	6.1	4.3	7.30246			6.5	166.5	17.9	14	2.83385
	20.5	29.5	6	8	1.76625			34.5	190.5	17.9	15	3.14
	12.9	0.6	5.8	5.7	1.45194			162	4.4	17.9	18	3.14
	55	21	5.8	6.5	1.76625			159	145.5	17.9	10.5	9.61625
	163.9	24.6	5.8	5	9.61625			2	89	18	16.5	7.065
	6	73	5.7	7	1.43066			38	77.5	18	12	9.61625
	160.6	148	5.4	4	7.065			33	54	18	15	14.1791
	39	6.5	5.3	9.8	1.98456			98.5	62	18	13.5	3.14
	39	6.5	5.3	9.8	1.09303			52	184.5	18	11	7.065
	15	184.8	5.3	6	1.43066			164.7	3.7	18	19	12.56
	97.6	34	5.2	6	1.22656			103.4	41.7	18	12	14.1791
	95.3	33.3	5.2	5.5	3.14			36	96	18.1	13.5	19.625
	183.9	0.2	5.2	8	2.40406			23	76.5	18.1	14	12.56
	138.5	162.6	5	7	1.88596			28.3	16.5	18.1	14	7.065
	81.5	165.5	4.9	4	4.90625			28.9	18.2	18.1	15	2.40406
	114.5	27	4.8	6.5	7.065			50	57	18.1	13.5	4.90625
	168.2	162.2	4.8	4.7	1.88596			60	81.7	18.1	13	9.61625
	168	162.8	4.8	5.7	2.83385			72	12	18.1	15	3.14
	166	179	4.8	5.5	4.15265			3.4	102	18.1	11	1.76625
	165	176	4.8	5.2	8.29156			70	136	18.1	13.5	3.97406
	21	29.5	4.7	6	2.40406			144.8	4.3	18.1	22	9.61625
	181.3	168	4.6	4.8	4.33516			162.3	21.4	18.1	14.5	3.14
	11.9	195	4.5	5	6.83146			65.5	97.5	18.2	15	7.065
	178.4	142.5	4.5	2.5	1.76625			90	79	18.2	15.5	4.90625
	161.4	63.9	4.4	5.6	3.46185			78	128.5	18.2	14.5	9.61625
	178	142.4	4.3	4.5	1.76625			91	188	18.2	10.5	33.1662
	177	199.6	4.3	5	7.78916			163	3.8	18.2	17	4.90625
	97.8	33.3	4.2	5	3.14			4.5	72.5	18.3	16	5.93656
	134.5	174.5	4.2	4	3.62866			15.5	84	18.3	16.5	3.97406
	185.1	171.4	4.2	4.6	4.90625			37	37	18.3	9	12.56
	190	185.6	4.2	6	1.03816			26	18.5	18.3	13	1.22656
	57.5	57	4	4	3.14			75	54	18.3	14.2	4.90625
	118.5	0.3	4	4.5	3.97406			72.5	1	18.3	15.5	4.90625
	190	185.6	4	5	2.40406			82	1	18.3	16	7.065
	183.9	0.2	3.9	8	1.76625			87	90	18.3	15.5	7.065
	137.7	162.9	3.9	4.5	8.29156			53	176.5	18.3	9.5	33.1662
	182	167.5	3.9	4.6	1.65046			161.7	24.2	18.3	13	4.90625
	178	142.2	3.8	2.5	1.22656			122	52.1	18.3	15.5	23.7462
	137.9	162.9	3.8	5	4.5216			7	52.5	18.4	5	9.61625
	154.3	170.1	3.8	4.2	4.5216			21.2	81.5	18.4	13	5.93656
	168.5	179.4	3.8	7.5	2.40406			29.3	77.5	18.4	14	9.61625
	197.3	166.1	3.8	4.5	2.5434			53	47	18.4	14	8.29156
	171	199.3	3.8	4.7	3.14			79.8	65.5	18.4	15	7.065
	167.5	185.5	3.8	6	2.40406			89	77	18.4	14.5	21.6366
	179.7	189.5	3.8	5.3	3.7994			6	190.5	18.4	12	3.14
	160.8	20.9	3.7	5.5	4.90625			162.9	4.9	18.4	14	33.1662
	170	134.5	3.7	3	2.40406			103	30	18.4	13	23.7462
	146.3	144.7	3.7	6	2.40406			162	20.6	18.4	15	9.61625
	178.5	174.8	3.7	5.5	2.68666			40	33.8	18.5	14	9.61625
	163.3	175.4	3.7	5	2.83385			47	58	18.5	14.5	4.90625
	182.2	161.9	3.7	4.2	4.5216			61	50	18.5	13	4.90625
	189.5	164.5	3.7	5.5	8.29156			16	165.5	18.5	13	1.76625
	198	178.6	3.7	4.5	1.5386			20	186.5	18.5	15	3.29896
	149.7	199.3	3.7	4.4	3.14			121.5	22.5	18.5	12	1.5386
	148.2	199	3.7	5.6	1.65046			182.8	41.3	18.5	10	2.5434
	162.6	184.7	3.7	4.5	4.33516			123.4	63.1	18.5	16	6.83146
	190	185.6	3.7	5.5	1.22656			74	12	18.6	14	7.065
	118.5	0.3	3.6	5	3.29896			77.5	33.3	18.6	13.5	9.61625
	153.4	149.8	3.6	2.5	2.83385			33	125.5	18.6	15	4.90625
	168.1	179.4	3.6	7.8	1.32665			23	64	18.7	14	7.065
	198.4	178.5	3.6	4.1	2.98496			35.3	39.2	18.7	9	9.61625
	157.1	198.2	3.6	5.2	2.68666			57	24.5	18.7	11	2.40406
	149.6	199.4	3.6	4.9	3.29896			41.5	81.3	18.7	13	9.61625
	164.3	192	3.6	4.9	2.13716			29	184	18.7	14.5	6.60185
	171.3	193.7	3.6	6	4.15265			27	150	18.7	14	4.90625
	100.8	179	3.5	4	1.03816			59	173.5	18.7	12.5	2.40406
	167.4	178.7	3.5	7	2.98496			82.3	144	18.7	13	2.40406
	185.1	171.4	3.5	2.5	4.90625			101.9	52.7	18.7	17	21.6366
	190	185.6	3.5	4.5	1.76625			40.4	0.3	18.8	13.5	2.13716
	118.5	0.3	3.4	4.6	2.26865			69.5	12	18.8	16.5	2.40406
	157.4	175.9	3.4	11.5	9.61625			65.3	24.5	18.8	14	4.90625
	191.5	160.1	3.4	5.1	1.65046			83	83	18.8	17	9.61625
	114	189.9	3.4	4.3	9.61625			23	114.5	18.8	15.5	4.90625
	148.2	198.7	3.4	5.3	2.13716			33	55	18.9	14	7.065
	167.8	185.6	3.4	5.6	3.62866			62.5	22.7	18.9	14	3.14
	171	188	3.4	5.3	2.98496			33.5	175	18.9	11	7.065
	116	168.8	3.3	13	1.5386			122	154	18.9	14.5	9.61625
	135	174.5	3.3	4.5	2.26865			8	80.5	19	16	2.5434
	190.5	167	3.3	5	3.62866			37.8	63.5	19	15	1.5386
	103.3	189.8	3.3	3.5	2.0096			39	75	19	13	9.61625
	160.8	186.8	3.3	3.2	1.5386			87	69	19	15	5.93656
	164.4	187.7	3.3	4.3	7.065			8	104	19	13	9.61625
	165.4	186.6	3.3	5.2	3.14			48	185.5	19	14	11.0391
	165.3	186.9	3.3	5.1	2.83385			96	137.5	19	15	8.29156
	167.5	185.5	3.3	5.8	3.14			182.7	0.9	19	16	4.90625
	166.1	179.2	3.2	2.7	2.26865			180.9	24.4	19	15	3.46185
	162.8	175.1	3.2	4.5	2.68666			160.3	60.2	19	14.8	2.68666
	191.7	160.1	3.2	7	1.65046			78	98	19.1	13.5	4.90625
	109	189.6	3.2	3.9	2.5434			68.5	11	19.1	14.5	3.14
	103.1	190.3	3.2	3.3	2.40406			81.1	61.2	19.1	12	2.40406
	143.4	196.5	3.2	3.2	3.29896			22.8	188.5	19.1	13.5	7.065
	160.6	186.9	3.2	4.9	1.22656			9	79	19.2	14.5	9.61625
	190.5	185.6	3.2	5.5	1.22656			2.5	78.5	19.2	15	28.26
	190.5	185.4	3.2	5	2.40406			0	98	19.2	15.5	23.7462
	196.8	166	3.1	4.3	2.5434			39	44	19.2	15	4.90625
	197.2	172.7	3.1	6	1.43066			50	82.5	19.2	15	7.065
	168	196	3.1	3.7	2.83385			72	15	19.2	15.5	4.90625
	170.9	187.6	3.1	5.2	2.40406			72	15.5	19.2	15.5	7.065
	173.5	183	3.1	4.4	2.0096			17.5	42.5	19.3	14.5	12.56
	164.1	182.1	3.1	5.2	1.43066			19.6	65	19.3	17	1.76625
	86.5	160.3	3	3.5	5.93656			67	55	19.3	12	12.56
	178.4	142.5	3	3	2.13716			49.5	184	19.3	11	15.8963
	178	142	3	2.5	1.1304			43.8	185.5	19.3	4.5	9.61625
	151	148.2	3	4	10.7467			18	72	19.4	14.5	23.7462
	153.3	149.9	3	2.2	2.40406			81.9	73.5	19.4	15.5	5.93656
	153.5	176	3	4.5	1.22656			97	134	19.4	14	1.76625
	154.3	170.1	3	3.8	2.0096			100.7	43.6	19.4	12	6.37616
	169	175.5	3	3.7	2.40406			120.8	43.3	19.4	14.5	8.29156
	197.4	166.3	3	2.6	2.26865			183	44.5	19.4	17	12.56
	188	165	3	6	2.26865			120.2	61.3	19.4	20.6	20.8202
	186.2	170.5	3	5	3.14			17	82	19.5	17	9.61625
	185	171.5	3	4.5	2.83385			51.5	21.5	19.5	13	2.40406
	199.2	176.6	3	5	3.46185			52.5	23.5	19.5	13.5	4.90625
	114.3	190	3	3.6	6.37616			41.5	37	19.5	13	1.76625
	108.9	189	3	3.3	3.14			65.5	11	19.5	16	5.93656
	162	187	3	3.8	4.90625			100	42.3	19.5	15	1.76625
	165.6	192	3	4.7	2.40406			84.5	79	19.5	15.5	19.625
	171.2	188	3	4.1	2.0096			10.5	198	19.5	12.5	2.40406
	167	180.3	3	4.1	1.76625			48	196.5	19.5	11.5	7.065
	152.5	148.7	2.9	5.5	2.40406			181	0.8	19.5	16	4.90625
	146.3	144.5	2.9	5	1.76625			102.8	40.3	19.5	14.5	7.065
	166.3	177.7	2.9	4.5	1.88596			0.5	81.5	19.6	16	9.61625
	114.7	190.2	2.9	2.5	3.29896			48	27	19.6	13.5	8.29156
	114	189.9	2.9	4.1	4.15265			183.3	0.5	19.6	20	12.56
	164.7	188	2.9	5.9	2.98496			180.8	24.9	19.6	14.8	2.83385
	171.1	188	2.9	4.4	2.40406			141.7	61.7	19.6	14.6	1.5386
	190	185.6	2.9	4.5	1.76625			32.2	37	19.7	14	29.2098
	153.2	149.7	2.8	3	2.0096			59.6	181.7	19.7	17	23.7462
	187.7	163.1	2.8	3	1.5386			93	180.2	19.7	9	32.1536
	194.3	168.7	2.8	2.7	2.83385			30	76	19.8	15	31.1566
	185.2	171.6	2.8	4.2	3.97406			30.3	17	19.8	14	29.6907
	165.7	192	2.8	4.4	3.29896			40	5	19.8	14	26.4074
	133.7	175.3	2.7	3	3.29896			92	191	19.8	16.5	8.29156
	165.1	176	2.7	2.5	2.68666			103.7	43.6	19.8	14.5	7.065
	194.6	168.1	2.7	3.5	1.03816			33	96.5	19.9	10	25.9541
	153.3	149.8	2.6	2.9	2.40406			28.3	15	19.9	13	4.90625
	157.9	176	2.6	4	1.5386			64	91.5	19.9	16	7.065
	164	177.5	2.6	3.8	2.40406			71.8	0.2	19.9	15	9.61625
	197	166	2.6	4.3	1.1304			0.5	89.5	20	16	3.97406
	190.8	179.4	2.6	3.3	2.26865			37	91	20	14	1.76625
	143.3	196.5	2.6	3.4	2.68666			33	54	20	13	9.61625
	140.05	197	2.6	5.1	3.14			47	7.5	20	13	3.97406
	168.5	174	2.5	3.5	1.5386			76	37.7	20	12.5	8.29156
	171.1	199.2	2.5	3.8	2.40406			88.5	69	20	14	14.1791
	178	198.5	2.5	3.9	2.40406			38.7	199	20	15	2.40406
	146.3	144.7	2.4	4	12.56			29.5	171	20	14.5	14.1791
	155	196.8	2.4	3.8	2.5434			90	180.5	20	17	28.26
	175.5	186.1	2.4	4.2	2.5434			102.7	104.4	20	14	8.29156
	164	182	2.3	5.1	1.5386			8.5	78.5	20.1	13	15.8963
	190.5	185.4	2.3	4.5	4.90625			57	119	20.1	12	3.97406
	154	146	2.2	3.5	1.03816			66	89.5	20.1	15	9.61625
	153.3	149.5	2.2	2	1.20702			73	2.5	20.1	15.5	9.61625
	168.5	184	2.2	4	2.83385			8.5	198.5	20.1	13	4.90625
	103.4	190.2	2.1	4	1.48414			15.5	76.5	20.2	15	8.29156
	168.3	183.8	2.1	4.1	2.68666			33	66.8	20.2	13	19.625
	178.4	142.3	2	4.5	2.40406			92.5	52.2	20.2	11.5	1.76625
	190.5	185.6	2	5	1.43066			15	194.5	20.2	13	1.76625
	153.3	149.5	1.9	2	1.5386			39.7	61.8	20.3	14	12.56
	153.2	149.7	1.8	1.8	1.22656			55	52	20.3	14.5	5.93656
	155.7	176.9	1.5	3.3	4.15265			4	193.5	20.3	15	29.2098
								183	126.5	20.3	10	23.7462
								18.5	82.5	20.4	15.5	32.1536
								38	56	20.4	14	31.1566
								90.5	50.2	20.4	11.5	29.6907
								182.1	21.3	20.4	13.6	26.4074
								132	138	20.4	10	9.0746
								64.5	94.5	20.5	16	7.065
								95.5	38.5	20.5	11	1.43066
								5	193.5	20.5	13	12.56
								27.5	195.5	20.5	14	4.90625
								26.5	168.5	20.5	17	12.56
								49.7	185.5	20.5	12	1.1304
								164.5	24	20.5	17	9.61625
								181.2	21.5	20.5	14.1	12.56
								125	123.5	20.5	14	8.29156
								192	191	20.5	15	7.065
								16	79	20.6	16	2.40406
								92	45	20.6	12.5	1.76625
								4.1	121.5	20.6	13	7.065
								25	126.5	20.6	13	9.61625
								50	116.2	20.6	15	11.0391
								64	108.5	20.6	15	3.14
								113	34	20.6	13.5	3.29896
								22.5	87	20.7	13.5	4.90625
								22.3	160.3	20.7	17	7.065
								183.2	2.2	20.7	18	19.625
								122.1	63.9	20.7	17.2	7.54385
								194	198	20.7	16	12.56
								34	38.5	20.8	8	29.2098
								49	29.5	20.8	16	23.7462
								48	37	20.8	14	32.1536
								59.7	76.3	20.8	13	31.1566
								23.3	170.4	20.8	16	29.6907
								24	133	20.8	14	26.4074
								40.3	108.6	20.8	16	8.29156
								50	189.5	20.8	12.5	12.56
								163.1	61.6	20.8	15.7	9.89296
								159.1	134.5	20.8	16.5	28.26
								31	19	20.9	14	1.76625
								74.5	3.2	20.9	15	7.065
								22.1	180.9	20.9	15	9.61625
								187.5	159.8	20.9	15.5	8.29156
								38	59	21	13	15.8963
								36	57	21	15	23.7462
								37.5	33.5	21	13.5	9.61625
								50	11.5	21	13	12.56
								61	19	21	16	7.065
								91	54	21	12	8.29156
								5.5	104.5	21	14	12.56
								28.7	180	21	15	7.065
								164	42	21	12	29.2098
								191.5	133.5	21	15	23.7462
								25.5	73.5	21.1	14	32.1536
								21	59	21.1	14.5	31.1566
								61.6	35.5	21.1	13	29.6907
								11	93.5	21.2	14	26.4074
								35	55	21.2	13	8.29156
								183.6	23.4	21.2	13.5	2.0096
								17	60	21.3	15.5	23.7462
								2	81.5	21.3	16.5	12.56
								19.5	88	21.3	16	17.7116
								75.5	96.5	21.3	15	7.065
								67	42.5	21.3	15	4.90625
								60.1	38	21.3	12	7.065
								13.5	179.6	21.3	15	9.61625
								180.8	3.1	21.3	16	8.29156
								162	20.7	21.3	15	7.065
								163.2	62.5	21.3	16.2	22.0507
								19.6	46	21.4	14.5	14.1791
								52	50	21.4	15	12.56
								113	34.5	21.4	14	4.90625
								58	39	21.5	12	8.29156
								12.5	141.8	21.5	14	7.065
								25	182.4	21.5	15	12.56
								32.5	198.5	21.5	13	2.40406
								182.3	4.3	21.5	17	3.14
								162.6	24.1	21.5	16	4.90625
								184.8	22.7	21.5	14	8.29156
								181.4	24.3	21.5	14.6	2.40406
								182.6	24.4	21.5	14	3.97406
								11	99.3	21.6	15.5	3.14
								31	81.3	21.6	12.5	3.97406
								32	56	21.6	14	9.61625
								59.2	10	21.6	11.5	1.76625
								89	74	21.6	14.5	127.612
								22.7	142	21.6	16.5	9.61625
								103.1	42.9	21.6	13.5	13.8474
								161.5	60.2	21.6	17.5	8.0384
								160.7	62.4	21.7	16.3	4.15265
								69.5	3	21.8	15	1.76625
								61	18	21.8	16.5	8.29156
								46.8	107.5	21.8	15	9.61625
								141.6	24.4	21.8	17.5	4.90625
								183.6	40.1	21.8	18	9.61625
								64.5	1.2	21.9	16	3.14
								62.3	13.5	21.9	16.5	8.29156
								48	30	22	15.5	5.93656
								41.5	39	22	14.5	1.22656
								97	96	22	15	44.1562
								5.5	150.5	22	15.5	7.065
								20.2	133	22	11	11.0391
								72.5	195.5	22	12.5	23.7462
								61.9	143.5	22	17	11.0391
								109.5	134.5	22	13	12.56
								145	140.7	22	6.5	2.40406
								25	81.5	22.1	14	12.56
								24.5	65.8	22.1	14.5	9.61625
								36	77.3	22.1	13	15.8963
								70	15	22.1	16.5	9.61625
								51.5	180	22.1	15	12.56
								51.5	192.5	22.1	15.5	8.29156
								160.5	23.8	22.1	15	7.065
								40.2	4.5	22.2	14	8.29156
								40.1	86	22.2	11.5	19.625
								61.2	91.5	22.2	15	7.065
								62.8	14.5	22.2	16	4.90625
								11.5	131.5	22.2	14.5	2.98496
								83.5	104	22.2	13.5	3.14
								181.2	44.6	22.2	18	12.56
								113	137.5	22.2	11	7.065
								36	55	22.3	14	9.61625
								36	58	22.3	15	17.7116
								44	40.5	22.3	13	1.76625
								95	60.3	22.3	13	1.5386
								4.5	167.3	22.3	16	5.93656
								35.5	128.5	22.3	13.5	5.93656
								24	185.2	22.4	15.5	10.7467
								0.6	61	22.5	15.5	15.8963
								28.5	81.5	22.5	13	7.065
								25	76	22.5	14	1.76625
								27	55	22.5	15	19.625
								63.5	14.5	22.5	16.5	11.0391
								16.5	130.5	22.5	15	4.90625
								20	179.2	22.5	17.5	12.56
								181.1	20.6	22.5	15.2	3.97406
								142.4	22.1	22.5	13.5	1.5386
								6	61	22.6	15.5	2.83385
								10	79.9	22.6	14.5	12.56
								72	42.5	22.6	15	7.065
								75.5	10	22.6	15	9.61625
								74	14.5	22.6	15	3.29896
								96	139	22.6	15	15.8963
								190	136	22.6	17	2.40406
								26	53	22.7	15.5	8.29156
								0.2	159	22.7	14.5	3.29896
								29.7	113	22.7	16	15.8963
								183.8	22.2	22.7	15	2.68666
								183.6	21.3	22.7	13.6	8.54865
								123.6	42.4	22.7	16	9.61625
								124	64.1	22.7	17.5	12.876
								39	37.5	22.8	7	2.0096
								63	56	22.8	15	3.14
								88	1	22.8	15	11.0391
								95	5	22.8	15.5	12.56
								9.5	183.3	22.8	15.5	7.065
								164	4.9	22.8	17	4.90625
								121.9	44	22.8	15.5	18.0864
								62.9	7	22.9	15.5	9.61625
								151	121.5	22.9	13	18.0864
								37.5	99	23	13.5	5.93656
								33	73	23	14	7.065
								50	44	23	11	9.61625
								46	46	23	12.5	19.625
								49	56.5	23	12	2.83385
								50	55	23	14	9.61625
								18.5	138.5	23.1	14.5	1.5386
								162.1	22.5	23.1	15	12.56
								37	41.5	23.2	15.5	12.56
								63	13	23.2	16.5	5.93656
								14.5	128.5	23.2	16	3.29896
								49.7	191.5	23.2	6	1.22656
								182.1	24.9	23.2	13.5	4.15265
								182.9	43	23.2	20	3.14
								19.4	55.5	23.3	14	19.625
								185	0.7	23.3	21	15.8963
								43.5	84	23.4	12	15.8963
								34.5	170	23.4	13	15.8963
								21	95	23.5	14	8.29156
								58	46	23.5	16	15.8963
								64.5	48	23.5	14	3.14
								0.9	112.5	23.5	7	11.0391
								184	23.8	23.5	13.6	1.76625
								9	88	23.6	15	3.97406
								59.8	82.7	23.6	15	7.065
								17	40.1	23.7	14	29.2098
								4	65	23.8	16	23.7462
								37.5	61.3	23.8	14	32.1536
								55	29	23.8	15.5	31.1566
								44.9	95.5	23.8	9	29.6907
								45	88.5	23.9	15	26.4074
								60.7	115	23.9	17	12.56
								186.5	159.5	23.9	13	23.7462
								78.5	19	24	14.5	4.90625
								0.2	150	24	16.5	12.56
								29.8	188.5	24	14.5	9.61625
								160.9	41.4	24	21	7.065
								163.8	62.1	24	15.2	12.876
								133.5	122	24	14	2.40406
								164.5	61.9	24.1	13.2	15.8963
								18	62	24.2	15	3.97406
								24	61.3	24.2	15	5.93656
								1.2	115.5	24.2	13	15.8963
								18.5	165.5	24.2	14	7.065
								160.4	23.9	24.2	17	15.8963
								149	154	24.2	16.5	28.26
								25.2	68	24.3	15	8.29156
								7.8	114.5	24.4	16	12.56
								25	105	24.4	15.5	15.8963
								18	88	24.5	16.5	15.8963
								32	58	24.5	10	23.7462
								46.5	56	24.5	15.5	3.14
								42.3	88.5	24.5	12.5	7.065
								92	50	24.5	14	15.8963
								24.5	141.3	24.5	16	9.61625
								111.5	29.5	24.5	12.5	7.065
								5	65.5	24.6	16.5	2.40406
								4.5	164	24.6	14.5	29.2098
								182.3	43.2	24.6	20	23.7462
								53	92	24.7	13.5	32.1536
								101.9	44.6	24.7	13.5	31.1566
								78	80.2	24.8	15.5	29.6907
								89	50.2	24.8	14	26.4074
								50	35.5	25	13	12.56
								11.4	129.3	25	14.5	21.6366
								1.9	191.5	25	16	12.56
								161.5	44.2	25	12	4.90625
								42	47	25.2	14	2.40406
								82.5	84	25.2	16.5	7.065
								59.2	10	25.3	13	12.56
								53.2	94	25.4	15	7.065
								61.5	15	25.4	16	11.0391
								8.5	138.8	25.4	16	3.14
								28	59	25.5	14	9.61625
								48.5	90.5	25.5	10	1.5386
								192.8	1.6	25.5	19	15.8963
								191	129	25.5	7	7.065
								98	3	25.7	15.5	19.625
								95	57	25.8	16.5	2.40406
								10.5	166.5	25.8	16	19.625
								8.5	168.5	25.8	17	19.625
								10	96	26	16	4.90625
								32	65	26	16	7.065
								10	114.5	26	17	12.56
								161.2	45	26	11.5	7.78916
								121.4	64.3	26	18	17.7116
								11	94	26.1	17.5	3.14
								52	85	26.1	15	12.56
								93	97	26.1	17	15.8963
								45	23	26.2	14	8.29156
								27.5	110	26.3	15	17.7116
								71	84.8	26.4	15	9.61625
								20.8	97	26.5	14	23.7462
								50	94.5	26.5	15	15.8963
								0	118.8	26.5	13	2.40406
								50	46	26.6	12.5	7.065
								51	46	26.6	15	12.56
								50.5	94.5	26.6	16	12.56
								198	109	26.6	10	3.14
								150	158	26.6	16.5	8.29156
								22.5	101	26.7	14	11.0391
								95	84	26.8	16	7.065
								89	87	26.8	16	15.8963
								89	87	26.8	16	15.8963
								27.5	145	26.8	15.5	15.8963
								4	158	26.9	15	12.56
								38	70	27	14	7.065
								21	14	27.1	16.5	2.68666
								60.3	111	27.1	16	15.8963
								183.9	1.7	27.1	20	12.56
								30	101	27.4	16.5	15.8963
								33.5	134	27.5	16	12.56
								163.2	64.6	27.5	18.2	9.61625
								29	103	27.6	16	9.61625
								95	55	27.8	17	3.7994
								77	93	27.9	13	4.15265
								21	101	27.9	15	12.56
								95	80	28	17	15.8963
								80.5	117.5	28	16.5	8.29156
								57.5	94.5	28.1	15.5	7.065
								2.8	102.5	28.1	16	12.56
								3.5	143.2	28.1	16	7.065
								163.5	60.3	28.1	17.6	12.876
								90	98	28.2	17.5	7.065
								34	96.5	28.3	15	17.7116
								71.5	98.5	28.4	16	29.2098
								81	102	28.7	13	23.7462
								124.5	40.7	28.8	19	32.1536
								31.5	95.5	28.9	14	31.1566
								18	173.5	29	12	29.6907
								22.1	130	29.2	15	26.4074
								104.8	42.4	29.3	14.5	9.61625
								162.2	64.4	29.5	17.4	14.1791
								162.1	63.5	29.5	18.7	11.9398
								154	152.5	29.5	2	3.14
								101.5	103.6	29.6	14	4.90625
								20.8	105	29.8	14.5	19.625
								19	93	30.2	16	23.7462
								41.5	101.5	30.5	16	11.0391
								82	115	30.5	8.5	2.83385
								18.5	133	30.8	13	1.48414
								57	85	31	17	19.625
								16	57.5	31.1	14.5	33.1662
								164	64.1	31.3	15.6	29.2098
								3	132	31.4	16	23.7462
								90	83	31.8	18	32.1536
								19	60.7	31.9	16.5	31.1566
								31.5	134.5	32	16	29.6907
								10.5	115.5	32.1	15	26.4074
								98	91	33.6	15	9.61625
								184.3	40	35.2	18	12.56
								79	30.3	36.9	14.5	33.1662
								95	98	37.2	15.5	15.8963
								1	20.7	37.4	19.5	15.8963
								64.5	104	39.5	20	28.26
								120.7	24.5	41.8	3	1.22656
								182.7	42.3	43.1	20	15.8963
								3.5	14.5	44.7	18.4	15.8963
								14	57.5	47.4	14	28.26
								100.5	83.9	10.4	16	19.625
								101.2	83.8	10.6	12	2.13716
								103.8	81.2	11.1	12	19.625
								181.1	82.3	13.3	13	5.93656
								123	80.1	13.5	13	21.6366
								123.2	84.8	15	18	19.625
								103.5	83.5	17.3	16	15.8963
								102.5	84	17.9	17	28.26
								101	84.1	19.5	18	44.1562
								100.8	82.2	19.5	20	30.6641
								100.8	80.5	19.9	19	35.7666
								124.2	82	20.1	23	12.56
								101.5	84	20.5	16	19.625
								140	80.2	20.5	20	4.90625
								182.5	64.6	21	14.6	17.3407
								102.5	83	22.1	20	23.7462
								140.4	84.7	22.1	19	21.6366
								102	82	22.3	19	50.24
								102.5	83	22.4	18	1.43066
								103.8	81.4	22.7	19	28.26
								102.6	83.8	22.9	19	44.1562
								142	80.4	23.6	21.5	5.93656
								144.5	84.8	24.3	19.5	15.8963
								121.5	81.5	24.5	20	28.26
								103	84.8	25	20	86.5463
								104.9	80	25	20	44.1562
								142	85	25.2	16	7.065
								100.6	80.1	25.3	19	41.2616
								120.1	80.6	25.5	20.5	33.1662
								120.5	84.2	26.8	22	50.24
								124	80.1	26.9	20	12.56
								123.5	80.3	27.2	20.5	21.6366
								122.5	83.5	27.4	22	38.465
								141.6	81.8	27.7	19	6.37616
								104.8	84.7	28.1	19	38.465
								142	81.2	28.4	21	12.56
								151	84.8	28.6	21	14.1791
								123.8	83.1	29	23	19.625
								122.3	83.6	29.8	22	63.585
								140.1	80.3	29.9	22	5.51266
								101.2	83	3.2	3	7.065
								184.5	60.9	30.2	18.6	28.26
								124.5	83.5	30.5	18	19.625
								124.4	83.8	31.5	22	78.5
								144.8	84.6	31.9	17	1.32665
								140.3	80.5	35	20	3.14
								180.7	63.1	37.9	18	21.6366
								181	81.9	4	6	3.14
								184.8	81	4.2	5.2	11.0391
								103.5	84.8	4.9	7	1.76625
								101	80.4	5.3	7	1.76625
								102	82	6.4	8	2.40406
								134	197.5	7.2	9	3.14
								120.4	82.4	8	5.5	8.29156
								100.2	81.1	9.1	10	2.83385
								100.1	83.6	9.6	12	1.76625
								144.7	61.3	9	9.7	1.43066

## Sheet: Soil Traits
Plot No.	Subplot No.	TDR %		Sample No.	PH	SOM	Availabe P	Available K	Total P	Total K	Total N
20*20	10*10			101	6.03	74.3181	6.43473	191.837	0.930002	15.5246	1.86306
0101	1-1	27.4		103	6.02	52.6799	8.76053	185.714	0.51294	12.7812	2.20775
	1-2	27.5		104	6.1	30.0407	5.89204	132.653	0.36735	13.5005	1.69259
	2-1	28.3		105	6	66.191	4.57408	129.592	0.38866	12.1012	1.2237
	2-2	16.5		201	6.04	29.7568	9.61333	128.571	0.424548	12.4324	1.21517
0102	1-1	28		202	6	45.635	5.42688	183.673	0.449325	10.574	1.73327
	1-2	28.7		203	5.97	57.0373	2.17075	190.816	0.434269	11.8925	0.491778
	2-1	24.3		204	6.06	54.2064	5.34935	118.367	0.442625	17.2414	2.04874
	2-2	29.2		205	6.28	68.3579	8.91559	142.857	0.311316	16.5069	1.96701
0103	1-1	28.3		301	6.12	52.0374	7.05494	187.755	0.383058	16.0455	1.90253
	1-2	26.3		302	5.95	60.0309	6.58978	139.796	0.48315	15.3277	2.50294
	2-1	29.6		303	6.29	50.0129	7.59763	228.571	0.387237	15.448	2.5254
	2-2	26.9		304	6	22.8954	2.94602	130.612	0.26806	16.7015	1.56323
0104	1-1	26		305	5.72	30.4401	5.34935	142.857	0.322536	16.2272	1.5468
	1-2	26.7		401	6.11	39.1699	11.3964	192.857	0.480446	15.2174	2.50191
	2-1	29.2		402	5.85	48.761	10.9313	163.265	0.450585	18.7567	2.35312
	2-2	24.8		403	5.73	48.7918	9.38075	137.755	0.386376	18.7247	2.20406
0105	1-1	12.4		404	5.59	16.3353	4.65161	115.306	0.247582	23.9334	1.16913
	1-2	13.4		405	5.99	25.9978	6.04709	295.918	0.225684	23.8612	0.96252
	2-1	18.8		501	5.82	27.5209	8.68301	133.673	0.479265	21.4067	1.79015
	2-2	15.2		502	6.11	43.7427	3.87634	206.122	0.555513	20.2991	2.29104
0106	1-1	23.2		503	6.12	59.0792	3.72129	135.714	0.418734	20.3863	1.66824
	1-2	24.1		504	5.91	42.8021	8.91559	193.878	0.397471	26.1807	1.38696
	2-1	21.5		505	5.81	33.4921	9.61333	119.388	0.471614	22.5806	1.82517
	2-2	27.7		202	6.12	14.0508	12.8695	87.7551	0.172803	25.3165	0.440044
0107	1-1	11.2		205	6.24	9.82949	11.2414	77.551	0.222705	24.644	0.531672
	1-2	18.2		303	6.1	10.1094	9.07064	61.2245	0.252504	25.3623	0.645657
	2-1	24.9		405	6.18	8.43173	4.3415	81.6327	0.177033	26.8219	0.605496
	2-2	22.4		501	5.84	20.3289	11.5515	100	0.345284	25.9809	0.639898
0108	1-1	7.4		504	5.84	3.31199	11.3964	95.9184	0.317489	22.2652	0.41979
	1-2	14.1		106	5.99	18.6325	5.55973	100	0.223695	13.8477	1.30624
	2-1	21.1		107	5.73	6.07362	7.44606	104.082	0.266346	16.1616	1.21352
	2-2	15.8		108	5.83	3.55013	4.26907	86.7347	0.117519	19.1726	1.05345
0109	1-1	19.6		109	6.09	26.7663	4.76548	123.469	0.327252	17.5351	0.785143
	1-2	16.1		110	6.27	28.2191	6.35397	147.959	0.218216	18.6304	2.21499
	2-1	19.5		206	5.74	24.689	9.43168	111.224	0.690163	16.5663	4.16533
	2-2	18.6		207	5.66	14.016	3.97123	121.429	0.197978	26.1833	1.14543
0110	1-1	27		208	5.92	19.1193	4.26907	138.776	0.234387	17.0341	1.28817
	1-2	24.9		209	5.7	14.9637	3.57411	124.49	0.265478	18.9243	1.52324
	2-1	11.3		210	5.9					17
	2-2	24.6		306	6.05	10.982	3.67339	139.796	0.952905	17	1.21507
0201	1-1	7.6		307	6.2	20.9402	3.77267	214.286	0.23777	17.5527	1.18974
	1-2	27.8		308	6.02	34.4586	5.46044	148.98	0.36066	16.6498	1.4897
	2-1	34.7		309	5.93	26.4397	5.36116	175.51	0.303342	16.9154	1.87635
	2-2	21.7		310	5.66	41.3388	4.86476	188.776	0.486082	16.5331	2.05837
0202	1-1	24.4		406		39.0653	5.85757	175.51	0.399247	18.6117	1.60179
	1-2	27.7		407	6.28	22.5411	4.07051	178.571	0.457564	16.983	1.43674
	2-1	24.3		408	6	21.6814	5.36116	174.49	0.566397	21.8274	2.07206
	2-2	21.8		409	5.7	44.4326	5.26188	244.898	0.598893	17.6768	1.80611
0203	1-1	27.1		410	6.35	61.4318	5.36116	244.898	0.897478	17.5703	1.73697
	1-2	24.5		506	5.55	54.1727	4.6662	165.306	0.0915083	18.8199	2.0172
	2-1	24.3		507	5.7	17.8928	4.96404	186.735	0.0640343	18.1818	2.09921
	2-2	24.7		508	6.12	19.5487	5.1626	275.51	0.606979	19.7568	1.91945
0204	1-1	23.1		509	6.4	63.187	5.26188	295.918	0.72176	17.7126	2.92398
	1-2	21.8		510	5.97	79.2298	7.14822	244.898	0.916832	19.019	3.69174
	2-1	26.5		107	5.74	8.65237	4.26907	128.571	0.279251		1.38156
	2-2	16.1		208	5.5	2.74249	4.36836	103.061	0.219352	20.0401	1.2353
0205	1-1	10		307	5.59	11.229	4.07051	86.7347	0.259568	21.5	1.1976
	1-2	23.2		309	5.6	14.6703	3.67339	80.6122	0.162832	20.1613	0.783248
	2-1	17.7		408	6.03	22.7705	4.36836	106.122	0.503728	18.5185	1.25628
	2-2	11.6		510	5.69	16.6595	8.93527	106.122	0.61491	21.5215	1.52532
0206	1-1	7		601	5.87	29.7392	19.4535	265.306	0.38	19.722	1.39317
	1-2	15.1		602	5.74	28.8608	22.8629	224.49	0.36	18.6511	1.19682
	2-1	20.6		603	5.94	65.4525	16.7461	367.347	0.37	17.8786	1.15667
	2-2	26.9		604	5.94	72.7379	28.5786	367.347	0.36	18.8271	1.69844
0207	1-1	10.3		605	5.79	29.0542	27.6762	255.102	0.31	15.8688	1.54558
	1-2	10.3		701	6.25	46.626	15.5428	214.286	0.371689	18.9752	3.38329
	2-1	22.9		702	6.21	28.0962	10.3284	153.061	0.260714	15.5492	0.984614
	2-2	12		703	6.28	25.7225	12.3339	224.49	0.382406	17.3219	1.97706
0208	1-1	21.8		704	6.39	25.4463	13.8381	163.265	0.384549	18.5146	1.56394
	1-2	12.3		705	6.49	21.8676	12.2337	122.449	0.269437	11.6582	1.35281
	2-1	15.9		801	6.4	19.7732	13.2364	153.061	0.371689	19.6599	3.01102
	2-2	9.5		802	6.26	24.272	7.5207	193.878	0.260714	17.8243	1.85586
0209	1-1	26.4		803	6.54	20.926	8.42318	132.653	0.121358	17.1883	1.38214
	1-2	25.1		804	6.9	12.403	6.81877	132.653	0.0819776	17.7224	1.46308
	2-1	29.1		805	6.51	4.89576	10.0276	142.857	0.335062	18.9146	1.40139
	2-2	24.4		901	6.39	22.1154	6.91904	91.8367	0.295291	18.5358	0.753968
0210	1-1	14.6		902	6.67	36.5571	8.42318	122.449	0.376046	17.6304	1.53948
	1-2	14.7		903	6.44	36.0954	15.7433	122.449	0.332677	17.3481	1.6263
	2-1	22.6		904	6.26	29.4618	7.32015	122.449	0.321267	17.0984	1.55679
	2-2	14.9		905	6.19	36.8358	7.01932	153.061	0.315404	17.3236	1.5085
0301	1-1	29.7		1001	5.97	19.7273	9.82704	91.8367	0.324938	16.6595	0.965947
	1-2	27.3		1002	6.05	18.6951	9.22539	91.8367	0.296	16.5787	1.04546
	2-1	28.2		1003	6.06	27.7275	12.4944	91.8367	0.268923	15.86	1.21669
	2-2	21.7		1004	6.15	14.8903	14.9411	81.6327	0.206579	14.9698	0.888768
0302	1-1	31.8		1005	6.32	12.345	9.12511	102.041	0.210964	15.1915	0.9012
	1-2	26.3		602	5.52	19.0798	13.6375	91.8367	0.505771	15.8681	0.95157
	2-1	23.3		705	6	6.47218	10.4287	81.6327	0.342953	16.8534	0.59848
	2-2	31.6		803	5.06	25.6614	13.1362	81.6327	0.379727	14.0833	1.00015
0303	1-1	21		804	6.72	9.16893	9.32566	61.2245	0.284495	13.9223	0.724103
	1-2	26.3		901	6.63	12.1806	15.7433	81.6327	0.271397	13.6043	0.559395
	2-1	23.5		1003	5.81	46.3378	13.5373	81.6327	0.279936	12.652	0.894984
	2-2	28.2		606	6.04	90.5897	13.9384	234.694	0.855958	13.062	3.1185
0304	1-1	24.5		607	5.58	33.9768	23.5649	193.878	0.814288	12.4166	2.72441
	1-2	27.1		608	6.15	28.8563	27.3753	122.449	0.832216	13.0399	1.47119
	2-1	23		609	6.17	25.4593	29.1803	81.6327	0.89786	11.5464	2.17602
	2-2	29.8		610	6.04	33.6301	31.3964	132.653	0.846133	11.8645	1.49803
0305	1-1	11.5		706	6.35	42.239	9.22539	153.061	0.51254	11.6354	2.00846
	1-2	23.3		707	6.52	129.217	10.2281	122.449	0.487033	12.589	1.86281
	2-1	20.9		708	6.53	18.4512	8.42318	163.265	0.497686	19.2925	2.02806
	2-2	15		709	6.4	24.6576	11.8326	142.857	0.486132	19.3877	2.09266
0306	1-1	27.5		710	6.31	36.9593	15.643	163.265	0.612288	17.3956	2.78213
	1-2	29.8		806	5.74	25.35	13.5373	122.449	0.350312	18.868	1.63426
	2-1	14		807	5.23	14.5578	8.52346	122.449	0.345035	18.1589	1.33357
	2-2	32.3		808	6.7	18.7839	7.9218	91.8367	0.330308	18.9299	1.59631
0307	1-1	18.2		809	6.74	5.091	10.4287	91.8367	0.278102	17.9926	1.25148
	1-2	23		810	6.51	18.6475	9.42594	91.8367	0.35262	18.662	1.23768
	2-1	20.5		906	5.96	35.9523	6.31739	71.4286	0.286603	17.6721	1.17809
	2-2	18.7		907	5.93	21.9551	6.91904	122.449	0.359449	17.5297	1.37738
0308	1-1	19.5		908	5.58	25.9804	8.02208	81.6327	0.333136	17.3438	1.77535
	1-2	10.1		909	5.87	3.09552	8.52346	81.6327	0.267408	17.2962	1.39532
	2-1	29.3		910	5.78	11.694	6.61821	71.4286	0.212828	17.9973	0.95438
	2-2	27.6		1006	5.64	20.9096	4.61269	81.6327	0.196589	17.7317	0.976132
0309	1-1	35.2		1007	5.69	15.085	6.41766	81.6327	0.21764	17.1939	1.13548
	1-2	27.7		1008	5.85	8.70854	3.10855	71.4286	0.208836	16.9881	1.12789
	2-1	30.8		1009	5.94	8.79792	5.11407	81.6327	0.255844	17.2585	1.52219
	2-2	31		1010	6.25	28.8011	6.41766	61.2245	0.207622	17.5348	0.957491
0310	1-1	28.4		608	5.9	17.153	59.4636	61.2245	0.858537	17.2951	0.941142
	1-2	27.4		706	6.15	3.63901	7.72125	51.0204	0.290428	17.5355	0.731041
	2-1	27		807	6.17	11.8563	8.22263	91.8367	0.521179	16.8953	2.27692
	2-2	28.2		809	6.06	7.57497	7.42042	81.6327	0.227	16.2886	1.14819
0401	1-1	31.5		910	5.9	12.2227	4.21159	51.0204	0.183336	17.3608	0.787661
	1-2	25.2		1008	5.9	3.86227	5.81601	61.2245	0.162615	16.2362	0.592062
	2-1	27.3			6.9	129.217	59.4636	367.347	0.952905	26.8219	4.16533
	2-2	26.1
0402	1-1	37.5
	1-2	27.8
	2-1	27.4
	2-2	23.6
0403	1-1	28.3
	1-2	18.3
	2-1	4.5
	2-2	18.8
0404	1-1	12.5
	1-2	10.9
	2-1	26.4
	2-2	27.5
0405	1-1	33.4
	1-2	25.5
	2-1	26.3
	2-2	25.7
0406	1-1	25.4
	1-2	30.1
	2-1	27
	2-2	15.7
0407	1-1	18.9
	1-2	31.6
	2-1	11.9
	2-2	28.2
0408	1-1	25.8
	1-2	19.8
	2-1	29.9
	2-2	21.3
0409	1-1	29.6
	1-2	29.9
	2-1	21.5
	2-2	32.7
0410	1-1	36.7
	1-2	27.8
	2-1	20.2
	2-2	27.1
0501	1-1	8.8
	1-2	17.3
	2-1	29
	2-2	23.2
0502	1-1	12.5
	1-2	16
	2-1	29.2
	2-2	28.2
0503	1-1	28
	1-2	25.1
	2-1	20.6
	2-2	17.6
0504	1-1	19.8
	1-2	15.3
	2-1	7.5
	2-2	27.6
0505	1-1	28.4
	1-2	27.5
	2-1	15.1
	2-2	25.2
0506	1-1	28.6
	1-2	30.1
	2-1	24.7
	2-2	21
0507	1-1	15
	1-2	28.5
	2-1	20.4
	2-2	21.9
0508	1-1	26.4
	1-2	21.5
	2-1	28
	2-2	28.6
0509	1-1	26.8
	1-2	30.4
	2-1	28.9
	2-2	15.1
0510	1-1	27.8
	1-2	30.8
	2-1	29.1
	2-2	21.9
0601	1-1	26.9
	1-2	28.5
	2-1	29.9
	2-2	31.7
0602	1-1	12.2
	1-2	11.4
	2-1	30.8
	2-2	21.2
0603	1-1	11.7
	1-2	23.6
	2-1	29.1
	2-2	12.2
0604	1-1	26.3
	1-2	15
	2-1	28.7
	2-2	29.3
0605	1-1	27.5
	1-2	16.3
	2-1	32.4
	2-2	28.4
0606	1-1	28.6
	1-2	12.7
	2-1	29.8
	2-2	32.6
0607	1-1	21.2
	1-2	26.9
	2-1	28.5
	2-2	26.2
0608	1-1	21
	1-2	26.9
	2-1	25.1
	2-2	17.5
0609	1-1	26.9
	1-2	25.2
	2-1	30.5
	2-2	29.6
0610	1-1	28.1
	1-2	26.4
	2-1	29.5
	2-2	30.6
0701	1-1	27
	1-2	18.8
	2-1	17
	2-2	32.6
0702	1-1	27.4
	1-2	33.4
	2-1	36.4
	2-2	28.9
0703	1-1	31.3
	1-2	29.8
	2-1	28.3
	2-2	17.4
0704	1-1	33
	1-2	23.9
	2-1	30.6
	2-2	29.5
0705	1-1	31.8
	1-2	24.4
	2-1	29.5
	2-2	37.2
0706	1-1	36.2
	1-2	38.2
	2-1	24.5
	2-2	20.4
0707	1-1	31.4
	1-2	27
	2-1	31.1
	2-2	24.5
0708	1-1	32.6
	1-2	32.4
	2-1	28.2
	2-2	30.1
0709	1-1	25.8
	1-2	30.8
	2-1	26.7
	2-2	24.3
0710	1-1	26.6
	1-2	30.9
	2-1	26.2
	2-2	25.2
0801	1-1	28.2
	1-2	31.7
	2-1	29.8
	2-2	24.1
0802	1-1	30.4
	1-2	27.7
	2-1	11.3
	2-2	17
0803	1-1	11.6
	1-2	17.8
	2-1	9.6
	2-2	14.1
0804	1-1	28.9
	1-2	27.7
	2-1	10.4
	2-2	27.4
0805	1-1	26
	1-2	22.2
	2-1	9.5
	2-2	21
0806	1-1	27.7
	1-2	27.8
	2-1	18
	2-2	17.9
0807	1-1	21.8
	1-2	26.2
	2-1	14.9
	2-2	19
0808	1-1	21.1
	1-2	17.8
	2-1	24.9
	2-2	15.6
0809	1-1	26.6
	1-2	14.1
	2-1	3.8
	2-2	3.8
0810	1-1	23.1
	1-2	26.3
	2-1	11.4
	2-2	3.2
0901	1-1	25.8
	1-2	25
	2-1	25.7
	2-2	29.1
0902	1-1	26.6
	1-2	21.8
	2-1	20.5
	2-2	30.1
0903	1-1	27.3
	1-2	27.7
	2-1	27.5
	2-2	22.6
0904	1-1	11.2
	1-2	17.9
	2-1	19.6
	2-2	13.6
0905	1-1	16.2
	1-2	8.3
	2-1	9.5
	2-2	21.8
0906	1-1	4.4
	1-2	11.5
	2-1	23.7
	2-2	13.7
0907	1-1	9.5
	1-2	12.1
	2-1	8.3
	2-2	14.5
0908	1-1	1.9
	1-2	16.9
	2-1	18.9
	2-2	13.1
0909	1-1	0.8
	1-2	9.6
	2-1	14.2
	2-2	13.7
0910	1-1	9
	1-2	12.6
	2-1	18.7
	2-2	21.7
1001	1-1	18.8
	1-2	26.3
	2-1	27.9
	2-2	19.6
1002	1-1	23.4
	1-2	22.5
	2-1	24.9
	2-2	15
1003	1-1	18.2
	1-2	26.6
	2-1	20.8
	2-2	27
1004	1-1	12.6
	1-2	27.8
	2-1	23.2
	2-2	21.3
1005	1-1	20.8
	1-2	22.1
	2-1	19.7
	2-2	27.4
1006	1-1	13.1
	1-2	11.1
	2-1	8.5
	2-2	23.7
1007	1-1	23.2
	1-2	26.4
	2-1	17.9
	2-2	18.9
1008	1-1	12.7
	1-2	27.2
	2-1	17.6
	2-2	15.9
1009	1-1	15.1
	1-2	22
	2-1	22.6
	2-2	16.2
1010	1-1	18.9
	1-2	18
	2-1	17.6
	2-2	26.5
